# Supplementary material for: A redefined InDel taxonomy provides insights into mutational signatures
Source: Nat Genet. 2025 Apr 10;57(5):1132–41. doi: 10.1038/s41588-025-02152-y (PMC12081297; doi:10.1038/s41588-025-02152-y)
Supplement: Supplementary file 4 — Supplementary Table 1: CRISPR-edited RPE1 isogenic cellular models and their genotypes. Supplementary Table 2: CRISPR gene-editing guide RNAs, HDR donor templates and genotyping sequencing primers. Supplementary Table 3: WGS coverage, de novo mutation count, and SNV-to-InDel ratio of experimental subclones. Supplementary Table 4: Experimental gene-edit InDel mutation catalogs and signatures in COSMIC-83 and 89-channel formats. Supplementary Table 5: Experimental gene-edit single base substitution mutation catalogs and signatures. Supplementary Table 6: Replicative strand asymmetry analysis result. Supplementary Table 7: Full 476 InDel subtypes of redefined InDel taxonomy. Supplementary Table 8: InDel examples of redefined InDel classification of small insertions and deletions (<100 bp) for mutational signature analysis. Supplementary Table 9: Tissue-specific InDS of Genomics England seven cancer types (n = 4,775). Supplementary Table 10: Thirty-seven consensus InDS in numerical format. Supplementary Table 11: Conversion table from tissue-specific InDs to consensus InDs. Supplementary Table 12: PRRDetect of GEL samples (n = 4775). Supplementary Table 13: Performance metrics of attempted prediction models using different input parameters. Supplementary Table 14: PRRDetect feature coefficients. Supplementary Table 15: Performance metrics of different algorithms for predicting PRR dysfunction in the validation cohort (n = 1,351). Supplementary Table 16: PRRDetect of ICGC breast samples (n = 504). Supplementary Table 17: PRRDetect of ICGC and Hartwig selected samples (n = 1,335). [file 41588_2025_2152_MOESM4_ESM.xlsx]

## Sheet: Supplementary Table 1
Supplementary Table 1 | CRISPR-edited RPE1 isogenic cellular models.
Gene knockouts or knockins	Edit genotype (GRCh38/hg38)	Molecular consequence
MLH1-/-	4bp deletion; chr3:g.36993551-	frameshift
MSH2-/- KO7	53bp deletion; chr2:g.47410106-	frameshift
MSH2-/- KO9	52bp deletion; chr2:g.47410107-	frameshift
MSH3-/-	171bp deletion; chr5:g.80665230-	frameshift + splice junction deletion
SETD2-/-	424bp deletion; chr3:g.47122607-	frameshift
POLE P286R	Homozygous c.857C>G	missense
	chr12:g.132676598G>C
POLE L424V	Homozygous c.1270C>G	missense
	chr12:g.132673664G>C
POLD1 S478N	Homozygous c.1433G>A	missense
	chr19:g.50406456G>A
POLD1 R689W	Homozygous c. 2065C>T	missense
	chr19:g.50409577C>T
POLE P286R MSH2-/-	Complex indel; chr3:g.47410154	Frameshift
POLD1 S478N/+ MLH1-/-	1bp T insertion; chr3:g.36993553	frameshift
POLD1 S478N/+ MSH2-/-	8bp deletion; chr2:g.47410101-	frameshift

## Sheet: Supplementary Table 2
Supplementary Table 2 | CRISPR gene-editing sgRNAs, HDR donor templates, and genotyping sequencing primers.
Target gene	gRNA (g), 5’-3’	Sequencing primer, 5’-3’
MLH1	g1: UGGCGCCAAAAUGUCGUUCG	F: CTGTCCAATCAATAGCTG
		R: ATATTCCTCCACTTACACTC
MSH2	g1: UCAAACUGAGAGAGAUUGCC	F: AGAATCGATTGAACCCTTG
		R: TCAATTTGCTTACCTGTCTC
MSH3	g1: UCUGUCUGGACUCUACUUUG	F: AGTGAAATTGCATCTGTG
	g2: UAUCCAGUUACCUAGAAUAG	R: AACACAGTAAATCGAATCTC
SETD2	g1: AAAUAUAAAUGGAUCUCCUG	F: ATTCCGATCCAGTCACAC
	g2: CGUCGGAAUCCCAGUUCAUU	R: CTCATCTCATTCCTCTTCTTAC
POLE p.P286R	g1: AUCUGGUCUGUCUCAGCAUC	F: AAAGAAGTCCACAGCAATG
	HDR donor: TTGGCATTTGACATTGAGACGACCAAACTGCCCCTCAAGTTTCGTGACGCTGAGACAGACCAGATTATGATGATTTCCTACATGATCGATG	R: GGTTGGTTAGTCTTAGGGTC
POLE p.L424V	g1: UGUGGGCAGUCAUAAUCUCA	F: AAGCACAGAAAGCAAAGC
	HDR donor: TTCTCCTTCCAGGTGGGTGAAGAGGGACAGTTACCTTCCTGTGGGCAGTCATAACGTCAAGGCGGCCGCCAAGGCCAAGCTAGGCTATGATCCCGTGGAGCTAGACCCGGA	R: TTGTGGATAGGTCTGTGAG
POLD1 p.S478N	g1: GCCCAGGAAGUGGAAGCUCA	F: TTCATTCCAGTCCAAGCAG
	HDR donor: TGATGATGCTGTGCTGCACGTCCTCCTTCTGCTCGCCCAGGAAGTGGAAGTTGACGGCATTGAGCGTGTAGGAGCGGAGCTTGTACTCCCGCAGCAGCACCTA	R: GCCAGGAAAGCAGAGACAAG
POLD1 p.R689W	g1: GGCGCCAGGUCCUGGAUGGA	F: GAGATCGCCTGCTTGGAG
	HDR donor: AGGCCGAGCTGGCCAAGGAGACAGACCCCCTCCGGCGCCAGGTCCTGGACGGCTGGCAGCTGGCGCTGAAGGTGAGCGCCAACTCCGTATACGGCTTCACTGGCGCCC	R: AATTGCTCAAGCCACATTG
Note:
Red letters in the HDR donors specify the intended missense nucleotide changes to the reference alleles; green letters indicate the silent CRISPR/Cas9-blocking mutations incorporated to improve HDR. HDR, homology-directed repair; g, guide RNA; F, forward primer; R, reverse primer.

## Sheet: Supplementary Table 3
Supplementary Table 3 | WGS coverage, denovo mutation count, and snv-to-indel ratio of experimental subclones.
WGS_file_name	mean_seq_coverage	sample	genotype	edit	snv	indel	dnv	snv/indel ratio	snv_fold_increase to control	indel_fold_increase to control	Note
DheML6d1	36	MLH1_POLD_d1	POLDMLH1	POLD1MLH1	122058	13958	21	8.74466	119.197	203.272
DheML6d3	38	MLH1_POLD_d3	POLDMLH1	POLD1MLH1	105056	13218	26	7.94795	102.594	192.495
DheMS6d2	35	MSH2_POLD_d2	POLDMSH2	POLD1MSH2	158645	18369	24	8.63656	154.927	267.51
DheMS6d3	43	MSH2_POLD_d3	POLDMSH2	POLD1MSH2	174958	21900	32	7.98895	170.857	318.932
E_MSHd1	29	MSH2_POLE_d1	POLEMSH2	POLEMSH2	675543	11787	180	57.3125	659.71	171.655
E_MSHd2	27	MSH2_POLE_d2	POLEMSH2	POLEMSH2	614652	12000	160	51.221	600.246	174.757
MLH_A	25	MLH1_dA	MLH1 knockout	ΔMLH1	9477	3745	13	2.53057	9.25488	54.5388
MLH1_2	27	MLH1_d2	MLH1 knockout	ΔMLH1	7806	3923	16	1.9898	7.62305	57.1311
MLH1_5	21	MLH1_d5	MLH1 knockout	ΔMLH1	9438	3464	16	2.7246	9.2168	50.4466
MSH3_KO5_d1	59	MSH3_d1	MSH3 knockout	ΔMSH3	877	79	8	11.1013	0.856445	1.15049
MSH3_KO5_d3	63	MSH3_d2	MSH3 knockout	ΔMSH3	1502	196	16	7.66327	1.4668	2.85437
MSH3_KO5_d4	62	MSH3_d3	MSH3 knockout	ΔMSH3	685	88	3	7.78409	0.668945	1.28155
POD478_1	24	POLD1_S478N_d1	POLD1S478N	POLD1S478N	13282	599	4	22.1736	12.9707	8.7233
POD478_2	25	POLD1_S478N_d2	POLD1S478N	POLD1S478N	13662	710	4	19.2423	13.3418	10.3398
POD689_1	24	POLD1_R689W_d1	POLD1R689W	POLD1R689W	4003	109	14	36.7248	3.90918	1.58738
POD689_2	27	POLD1_R689W_d2	POLD1R689W	POLD1R689W	3635	110	2	33.0455	3.5498	1.60194
POLE_P8_1	25	POLE_P286R_d1	POLEP286R	POLEP286R	70462	831	7	84.7918	68.8105	12.1019
POLE_P8_2	26	POLE_P286R_d2	POLEP286R	POLEP286R	94338	844	12	111.775	92.127	12.2913
POLE_P8_5	25	POLE_P286R_d5	POLEP286R	POLEP286R	57109	526	7	108.572	55.7705	7.66019
RPE1_c2_MSH2_7_1	27	MSH2_KO7_d1	MSH2KO7	ΔMSH2	6964	3896	8	1.78747	6.80078	56.7379
RPE1_c2_MSH2_7_2	29	MSH2_KO7_d2	MSH2KO7	ΔMSH2	6750	3778	8	1.78666	6.5918	55.0194
RPE1_c2_MSH2_7_3	35	MSH2_KO7_d3	MSH2KO7	ΔMSH2	6573	3987	11	1.64861	6.41895	58.0631
RPE1_c2_MSH2_9_2	29	MSH2_KO9_d2	MSH2KO9	ΔMSH2	6907	3905	7	1.76876	6.74512	56.8689
RPE1_c2_MSH2_9_3	29	MSH2_KO9_d3	MSH2KO9	ΔMSH2	7058	4626	6	1.52572	6.89258	67.3689
RPE1_c2_OGG1_11_1	29	WT_d1	WT	WT	966	74	7	13.0541	0.943359	1.07767
RPE1_c2_OGG1_11_2	27	WT_d2	WT	WT	1018	62	7	16.4194	0.994141	0.902913
RPE1_c2_OGG1_1110	25	WT_d10	WT	WT	1088	70	10	15.5429	1.0625	1.01942
RPE1_WT_1	27	WT_d3	WT1	WT	1193	53	11	22.5094	1.16504	0.771845	only included for profile stability, not considered in any qualitative analysis
RPE1_WT_2	27	WT_d4	WT1	WT	1860	96	9	19.375	1.81641	1.39806	only included for profile stability, not considered in any qualitative analysis
RPE1_WT_U1	26	WT_d5	WT2	WT	3449	159	31	21.6918	3.36816	2.31553	only included for profile stability, not considered in any qualitative analysis
RPE1_WT_U2	25	WT_d6	WT2	WT	2550	150	18	17	2.49023	2.18447	only included for profile stability, not considered in any qualitative analysis
SETD2_KO15_d3	58	SETD2_d2	SETD2KO19	ΔSETD2	1107	84	8	13.1786	1.08105	1.2233
SETD2_KO19_d3	57	SETD2_d3	SETD2KO19	ΔSETD2	890	44	8	20.2273	0.869141	0.640777
SETD2_KO19_d4	55	SETD2_d4	SETD2KO19	ΔSETD2	977	62	10	15.7581	0.954102	0.902913
POLE_L424V_d1	67	POLE_L424V_d1	POLEL424V	POLEL424V	20023	1022	9	19.592	19.5537	14.8835
POLE_L424V_d2	59	POLE_L424V_d2	POLEL424V	POLEL424V	14194	547	12	25.9488	13.8613	7.96602
POLE_L424V_d3	67	POLE_L424V_d3	POLEL424V	POLEL424V	18438	664	17	27.7681	18.0059	9.6699

## Sheet: Supplementary Table 4
Supplementary Table 4 | Experimental gene-edit indel catalogues and signatures.
COSMIC-83 ID catalogues of experimental subclones.																																							COSMIC-83 ID signatures of experimental gene-edits.
MutationType	MLH1_POLD_d1	MLH1_POLD_d3	MLH1_d2	MLH1_d5	MLH1_dA	MSH2_KO7_d1	MSH2_KO7_d2	MSH2_KO7_d3	MSH2_KO9_d2	MSH2_KO9_d3	MSH2_POLD_d2	MSH2_POLD_d3	MSH2_POLE_d1	MSH2_POLE_d2	MSH3_d1	MSH3_d2	MSH3_d3	POLD1_R689W_d1	POLD1_R689W_d2	POLD1_S478N_d1	POLD1_S478N_d2	POLE_L424V_d1	POLE_L424V_d2	POLE_L424V_d3	POLE_P286R_d1	POLE_P286R_d2	POLE_P286R_d5	SETD2_d2	SETD2_d3	SETD2_d4	WT_d1	WT_d10	WT_d2	WT_d3	WT_d4	WT_d5	WT_d6		MutationType	MLH1	MSH2	MSH3	POLD1_MLH1	POLD1_MSH2	POLD1_R689W	POLD1_S478N	POLE_L424V	POLE_MSH2	POLE_P286R
1:Del:C:0	113	115	37	43	42	26	35	33	28	39	142	184	359	324	3	4	4	6	8	11	16	9	4	7	6	16	3	4	4	5	3	2	1	4	2	5	8		1:Del:C:0	0.0103454	0.0070603	0.0194465	0.00797423	0.00794003	0.0902256	0.0133729	0.00218501	0.0283392	0.00824041
1:Del:C:1	269	180	9	13	8	15	10	13	9	13	392	452	305	270	2	4	0	4	1	1	10	6	5	2	8	6	1	1	2	0	1	0	0	1	0	3	5		1:Del:C:1	0.00228053	0.00263201	0.0143605	0.0164615	0.0210305	0.0277121	0.00547248	0.00357102	0.0241538	0.00563656
1:Del:C:2	416	303	12	21	15	17	20	14	16	14	626	707	178	141	0	4	0	1	2	2	2	2	3	1	3	2	0	0	0	2	1	1	1	0	2	2	1		1:Del:C:2	0.00401307	0.00377603	0.0052356	0.0268291	0.0331199	0.00966702	0.000328	0.000669	0.0133946	0.00114876
1:Del:C:3	675	533	38	33	33	44	41	41	39	46	1088	1201	127	89	1	1	1	0	0	2	4	3	1	1	1	0	2	0	0	0	0	0	0	0	1	4	4		1:Del:C:3	0.009219	0.0104185	0	0.0448418	0.0572539	0	0.000482	0	0.00911897	0
1:Del:C:4	412	362	42	40	37	46	53	60	49	48	768	848	75	61	1	4	1	2	0	0	2	0	2	1	1	3	0	0	0	0	1	2	0	0	0	0	0		1:Del:C:4	0.0109765	0.0129791	0.0306657	0.0288746	0.0403933	0.016971	0.000501	0.000424	0.00573202	0.00142446
1:Del:C:5	256	262	73	81	74	112	97	110	112	121	455	491	74	55	0	5	0	2	1	0	3	4	4	2	2	1	1	0	0	1	0	0	0	0	0	0	2		1:Del:C:5	0.0208375	0.0278718	0.0230366	0.0194427	0.0235552	0.0259936	0.00227378	0.00526685	0.00544942	0.00186864
1:Del:T:0	99	82	36	15	18	21	22	22	21	12	152	157	35	26	2	3	5	0	8	8	5	5	1	5	0	1	2	1	2	0	3	3	3	3	1	5	7		1:Del:T:0	0.00538859	0.00379386	0.0158564	0.00622636	0.00750325	0.0199785	0	0	0.00209397	0
1:Del:T:1	179	136	21	21	20	12	21	20	17	22	335	370	156	143	2	3	4	1	1	1	6	2	2	3	1	5	0	2	1	1	0	0	1	1	5	5	2		1:Del:T:1	0.00489872	0.0040512	0.0305161	0.0113847	0.0175397	0	0	0	0.0126174	0.000199
1:Del:T:2	574	461	36	43	50	26	33	30	24	28	1027	1011	777	826	2	9	2	1	1	6	6	17	9	12	19	20	5	2	0	2	1	0	0	2	4	4	3		1:Del:T:2	0.0113086	0.00626535	0.0433807	0.0383327	0.0512799	0	0.00551102	0.0157842	0.0676283	0.0203406
1:Del:T:3	617	577	85	80	73	76	76	73	70	89	1116	1272	608	679	6	4	2	2	3	6	5	20	5	19	9	10	6	2	2	1	4	2	1	2	1	5	6		1:Del:T:3	0.021189	0.018633	0.0300673	0.0444244	0.0599705	0.00150376	0.000597	0.016355	0.0543733	0.0085008
1:Del:T:4	535	637	199	149	194	145	163	142	150	149	971	1122	488	517	4	12	3	0	1	4	10	18	12	30	14	10	5	0	1	1	2	1	0	1	3	3	6		1:Del:T:4	0.0499614	0.0370953	0.074196	0.0435643	0.0521454	0	0.0053376	0.0275246	0.0422224	0.0127589
1:Del:T:5	2024	2266	2185	1931	2131	1795	1767	1770	1754	2140	3052	3985	1340	1526	29	61	24	8	5	16	17	95	57	100	29	37	22	10	1	4	7	5	10	8	18	19	29		1:Del:T:5	0.571365	0.465761	0.428871	0.157937	0.174412	0	0	0.101097	0.120186	0.0250123
1:Ins:C:0	22	27	11	16	15	12	11	16	15	21	23	35	376	322	0	1	1	3	3	7	5	9	8	5	42	51	22	0	0	1	3	0	1	0	2	3	0		1:Ins:C:0	0.00342357	0.00336581	0	0.0016813	0.00133783	0.0311493	0.00774626	0.00911507	0.0294704	0.0567792
1:Ins:C:1	6	6	1	0	0	2	2	2	3	3	6	9	25	24	0	1	0	0	1	0	0	1	0	0	4	3	3	0	2	0	0	0	0	0	0	0	0		1:Ins:C:1	0	0.000634	0	0.000471	0.000373	0	0	0	0.00210333	0.00500858
1:Ins:C:2	2	6	1	2	2	0	3	2	0	1	7	3	15	18	0	0	0	1	0	0	0	0	0	0	2	1	1	0	0	0	1	0	1	0	0	0	0		1:Ins:C:2	0.000457	0.000245	0	0.000243	0.000238	0.00558539	0	0	0.00137725	0.00151636
1:Ins:C:3	4	15	0	1	3	4	5	2	1	1	11	9	10	19	1	0	0	0	0	0	1	0	1	0	0	0	0	0	0	0	0	0	0	0	0	0	0		1:Ins:C:3	0.000376	0.000703	0	0.000727	0.000532	0	0	0	0.00122574	0
1:Ins:C:4	27	27	4	8	7	2	8	6	9	10	44	33	28	25	0	0	0	0	0	0	0	0	0	1	1	1	0	0	0	0	0	1	0	0	0	0	0		1:Ins:C:4	0.00171594	0.00171221	0	0.00194756	0.00188506	0	0	0	0.00220122	0.000735
1:Ins:C:5	444	470	96	87	87	97	98	97	123	104	568	686	72	91	0	1	0	1	2	5	12	7	6	5	8	7	6	0	2	2	0	0	0	1	0	1	2		1:Ins:C:5	0.024524	0.0265112	0	0.0340846	0.0312814	0.0232009	0.0145483	0.00860958	0.00694158	0.00948107
1:Ins:T:0	109	126	13	8	16	6	13	10	11	13	157	209	199	212	0	4	0	2	6	13	10	15	6	11	29	25	17	2	1	0	4	3	0	0	0	3	0		1:Ins:T:0	0.00305824	0.0022167	0.00463725	0.00837287	0.00901399	0.0638024	0.0166294	0.014121	0.017002	0.033605
1:Ins:T:1	74	73	6	8	9	6	9	2	5	5	100	124	48	49	0	1	1	0	3	3	6	5	3	2	5	3	2	2	0	1	0	0	0	1	0	3	0		1:Ins:T:1	0.00204805	0.00117459	0	0.00526904	0.00558671	0.019334	0.00645522	0.00353841	0.00408919	0.00353817
1:Ins:T:2	193	155	20	23	20	16	14	12	20	20	264	289	48	47	0	1	0	6	7	14	20	2	0	0	1	2	2	0	0	1	0	1	1	1	0	1	1		1:Ins:T:2	0.00571794	0.00378367	0	0.0127766	0.0137161	0.130183	0.0309272	0	0.00392576	0.00139382
1:Ins:T:3	304	246	18	17	20	18	13	14	17	22	353	365	161	140	1	1	0	6	3	15	33	11	2	4	11	9	7	0	0	0	2	0	0	0	3	2	1		1:Ins:T:3	0.00472713	0.00396203	0	0.0204262	0.0178791	0.0805585	0.0399067	0.0064898	0.0127357	0.0117479
1:Ins:T:4	680	565	25	20	22	30	29	25	30	33	750	879	387	415	1	1	0	9	13	58	75	39	17	20	49	36	25	0	2	1	3	1	1	0	1	3	4		1:Ins:T:4	0.00546608	0.00692526	0	0.0461551	0.0404413	0.183244	0.121339	0.0363788	0.0338107	0.053578
1:Ins:T:5	5718	5354	779	684	710	1185	1077	1274	1201	1436	5784	7169	5596	5692	3	33	14	39	26	414	448	709	369	390	549	541	373	36	14	21	24	31	27	12	25	42	49		1:Ins:T:5	0.191819	0.306144	0	0.408203	0.321108	0.142213	0.726858	0.719618	0.477332	0.7048
2:Del:R:0	3	6	7	2	5	3	1	5	6	5	7	4	6	4	1	2	0	0	0	2	0	2	0	1	1	2	0	2	0	0	0	0	0	0	2	2	0		2:Del:M:1	0.00150836	0.00116185	0.00972326	0.000298	0.000246	0	0	3.26e-05	0.000242	0
2:Del:R:1	3	4	9	5	6	8	2	6	2	3	6	5	5	3	4	4	3	2	1	0	1	0	0	1	0	1	1	0	0	0	0	0	0	1	0	1	2		2:Del:R:0	0.00113196	0.000803	0.0100224	0.000248	0.000235	0	0	0.00031	0.000313	0.000368
2:Del:R:2	3	5	4	3	4	1	0	5	4	5	5	5	5	5	0	1	2	0	0	0	0	0	0	0	0	0	0	1	0	0	0	0	1	0	0	1	0		2:Del:R:1	0.00170763	0.000836	0.0532536	0.000176	0.000235	0.0178303	0	0	0.000278	0.000107
2:Del:R:3	9	8	19	5	5	5	11	7	6	10	6	20	4	3	1	0	0	0	0	0	0	0	0	0	1	0	0	0	0	0	0	0	0	0	0	0	0		2:Del:R:2	0.000971	0.000683	0.0142109	0.000251	0.000232	0	0	0	0.000394	0
2:Del:R:4	7	6	13	5	5	9	6	11	8	8	10	19	3	4	0	0	0	0	0	0	0	0	1	0	0	0	0	0	0	0	0	0	0	0	0	0	0		2:Del:R:3	0.00276764	0.00197719	0.00478684	0.000616	0.000666	0	0	0	0.000309	0
2:Del:R:5	18	20	23	14	19	28	30	32	28	32	15	30	7	5	0	1	0	1	0	0	1	0	0	0	0	0	0	0	0	0	0	0	0	0	0	1	0		2:Del:R:4	0.00214769	0.00213007	0	0.0005	0.000738	0	0	0	0.000292	0
3:Del:R:0	0	1	0	0	1	0	0	2	0	0	0	0	0	0	0	2	0	2	0	0	0	0	0	1	0	0	0	0	0	0	1	0	0	0	0	0	1		2:Del:R:5	0.00512566	0.00772531	0.00403889	0.00141505	0.00113393	0.00665951	0	0	0.000515	0
3:Del:R:1	4	5	3	5	4	6	5	3	1	4	2	2	2	3	1	2	2	0	0	0	0	0	0	0	1	0	0	0	0	0	0	0	0	1	1	1	1		2:Ins:R:0	0.000924	0.000843	0	0.000776	0.000742	0	0	0.00472875	0.00522811	0.00931258
3:Del:R:2	0	2	3	2	3	0	1	0	4	0	0	2	2	1	0	2	1	0	0	0	0	0	0	0	0	0	0	0	0	0	0	0	0	0	1	0	0		2:Ins:R:1	0	0.000127	0.00209424	0.000144	0.00015	0	0	0.000554	0.00046	0
3:Del:R:3	0	1	1	1	2	1	0	0	1	0	0	2	1	1	0	1	0	0	0	0	0	0	0	0	0	0	0	0	0	0	0	0	0	0	0	0	0		2:Ins:R:2	0.000224	0	0.00478684	0.000205	6.9e-05	0	0	9.78e-05	0.000274	0.000551
3:Del:R:4	1	1	0	0	1	0	0	1	0	1	0	0	0	0	0	0	0	0	0	0	0	0	0	0	0	0	0	0	0	0	0	0	1	0	1	0	0		2:Ins:R:3	0	0.000413	0	0.000636	0.0004	0	0	0	0.00153728	0.00173079
3:Del:R:5	1	0	0	0	0	1	0	1	1	0	1	2	0	0	0	0	0	0	0	0	0	0	0	0	0	0	0	0	0	0	0	0	0	0	0	0	0		2:Ins:R:4	0.00179343	0.00296069	0	0.00158183	0.00136632	0	0	0.00233176	0.00379638	0.0036607
4:Del:R:0	1	0	0	1	1	0	0	0	0	0	1	1	1	0	0	0	0	0	0	0	0	0	0	1	0	0	0	1	0	0	0	0	0	1	1	0	0		2:Ins:R:5	0.0103067	0.0172011	0.00598354	0.00526679	0.00348126	0	0	0.0102891	0.0056503	0.00670874
4:Del:R:1	0	6	0	0	1	2	1	0	0	1	0	2	1	1	0	1	0	0	1	0	0	0	0	0	0	1	0	0	0	0	0	0	0	0	0	1	0		3:Del:M:1	0.000418	0.00014	0	0	0	0.0219119	0	0	0	0
4:Del:R:2	0	0	0	1	0	0	1	0	0	1	0	0	0	2	0	0	2	0	0	0	0	0	0	0	0	0	0	0	0	0	0	0	0	0	0	0	0		3:Del:M:2	0.000778	0.000206	0.00867614	7.33e-05	2.15e-05	0	0	0.000277	0.000117	0.000199
4:Del:R:3	0	0	0	0	0	0	0	0	0	0	0	0	0	0	0	0	0	0	0	0	0	0	0	0	0	0	0	0	0	0	0	0	0	0	0	0	0		3:Del:R:0	0	0	0.00718025	0	0	0.0184748	0	0	0	0
4:Del:R:4	0	0	0	0	0	0	0	0	0	0	0	0	1	0	0	0	0	0	0	0	0	0	0	0	0	0	0	0	0	0	0	0	0	0	0	0	0		3:Del:R:1	0.000911	0.00079	0.0222887	0.000222	5.25e-05	0	0	0	0.000157	0
4:Del:R:5	0	0	0	0	0	0	0	0	1	0	0	0	0	0	0	0	0	0	0	0	0	0	0	0	0	0	0	0	0	0	0	0	0	0	0	0	0		3:Del:R:2	0.000659	0.000234	0.0119671	4.71e-05	3.55e-05	0	0	0	0.000118	0
5:Del:R:0	3	2	0	1	1	2	1	1	2	2	0	2	1	2	0	0	0	1	1	0	1	0	3	2	1	4	0	2	0	2	1	6	0	0	3	3	2		3:Del:R:3	0.000404	0	0.00448766	0	4.5e-05	0	0	0	0	0
5:Del:R:1	1	3	1	1	0	1	1	1	1	0	0	1	0	0	1	0	1	0	0	0	0	0	0	0	0	1	0	0	0	1	1	0	1	0	2	0	1		3:Del:R:4	0	1.78e-05	0	1.5e-05	0	0	0	0	0	0
5:Del:R:2	0	0	2	0	0	1	1	0	1	0	0	0	0	0	0	0	0	0	0	0	0	0	0	1	0	1	0	0	0	0	0	0	1	0	0	0	0		3:Del:R:5	0	0.000135	0	0	8.15e-05	0	0	0	0	0
5:Del:R:3	1	0	0	0	0	0	0	0	0	0	0	0	0	0	0	0	0	0	0	0	0	0	0	0	0	1	0	0	0	0	0	0	0	0	0	0	0		3:Ins:R:0	0.000324	0.000161	0	0	0	0.0103115	0	0.00112512	0	0
5:Del:R:4	0	0	0	0	0	0	0	0	0	0	0	0	0	0	0	0	0	0	0	0	0	0	0	0	0	0	0	0	0	0	0	0	0	0	0	0	0		3:Ins:R:1	0	0	0	0	3.5e-06	0	0	0	0	0
5:Del:R:5	0	0	0	0	0	0	0	0	0	0	0	0	0	0	0	0	0	0	0	0	0	0	0	0	0	0	0	0	0	0	0	0	0	0	0	0	0		3:Ins:R:2	0	6.62e-05	0	0	0	0	0	0	0	0
2:Ins:R:0	12	13	7	3	2	5	5	2	2	7	21	12	55	70	0	0	1	0	0	2	0	8	0	4	5	14	2	0	0	0	1	1	1	2	0	0	0		3:Ins:R:3	0	0	0	0	3.3e-05	0	0	0	0	0
2:Ins:R:1	2	4	0	0	2	2	0	0	1	1	1	6	5	7	1	0	0	0	0	0	1	0	1	2	0	0	0	0	0	0	0	0	0	0	1	1	0		3:Ins:R:4	0	0	0	6.51e-05	0	0	0	0	0	0
2:Ins:R:2	5	2	0	2	2	0	0	0	1	0	0	4	3	5	2	0	0	0	0	0	0	0	1	1	1	0	1	0	0	0	0	0	0	0	0	1	2		3:Ins:R:5	0.000446	0.000958	0.0038893	0.000274	0.000192	0	0	0	8.51e-05	0
2:Ins:R:3	11	6	1	0	0	2	1	1	3	1	3	12	18	19	0	0	0	0	0	0	0	0	0	1	2	1	0	0	0	0	0	0	0	0	0	0	0		4:Del:M:1	0	0.000201	0.00568437	0	0	0	0	0.00119034	0	0.00128661
2:Ins:R:4	20	23	8	5	8	9	13	10	7	20	25	28	45	43	0	0	0	0	0	0	0	2	0	2	2	4	1	0	0	0	0	0	0	0	0	0	0		4:Del:M:2	0	3.06e-05	0.0221391	0	0	0	0	0	1.53e-05	0
2:Ins:R:5	67	77	41	38	38	63	53	72	72	87	54	89	75	61	0	3	1	0	1	1	1	9	7	8	9	3	5	2	1	0	1	0	1	1	1	3	0		4:Del:M:3	0.000277	0.000293	0	0	0	0	0	0.000424	0.000176	0
3:Ins:R:0	1	0	1	2	1	0	0	1	1	1	0	1	1	0	0	0	0	1	0	0	1	1	1	1	1	0	0	0	0	0	1	0	0	0	0	0	0		4:Del:R:0	8.3e-05	0	0	0	4e-05	0	0	0	0	0
3:Ins:R:1	0	1	0	0	0	0	0	0	0	0	1	1	1	1	1	0	0	1	0	0	0	1	0	0	0	1	0	0	1	1	0	0	0	1	1	2	1		4:Del:R:1	0	0.000178	0.00269259	0.000212	3.45e-05	0.00859291	0	0	6.3e-05	0
3:Ins:R:2	0	0	0	0	0	0	1	0	1	0	0	1	0	0	0	0	0	0	0	0	0	0	0	0	0	0	0	0	0	0	0	0	1	0	0	0	0		4:Del:R:2	0	0.000102	0.0092745	0	0	0	0	0	9.28e-05	0
3:Ins:R:3	0	0	0	0	0	0	0	0	0	0	0	2	0	0	0	0	0	0	0	0	0	0	0	0	0	0	0	0	0	0	1	0	0	0	0	0	0		4:Del:R:3	0	0	0	0	0	0	0	0	0	0
3:Ins:R:4	1	1	0	0	0	0	1	0	0	0	1	0	0	1	0	0	0	0	0	0	0	0	0	0	0	0	0	0	0	0	0	0	0	0	0	0	0		4:Del:R:4	0	0	0	0	0	0	0	0	0	0
3:Ins:R:5	4	3	2	2	1	5	5	0	4	5	4	4	1	1	0	0	1	0	0	0	0	0	0	0	0	0	0	0	0	0	0	0	0	0	0	0	0		4:Del:R:5	0	0	0	0	0	0	0	0	0	0
4:Ins:R:0	4	3	0	0	2	0	1	2	1	2	1	0	16	9	0	1	1	0	0	1	0	2	2	0	2	2	0	0	0	1	0	0	0	0	1	1	0		4:Ins:R:0	8.86e-05	0.000189	0.00957367	0.000215	0	0	0	0.00190781	0.000949	0.00183801
4:Ins:R:1	0	0	2	0	0	2	0	1	1	0	0	1	1	3	0	0	0	1	1	0	0	1	0	0	0	1	1	1	0	1	0	0	1	0	1	0	0		4:Ins:R:1	8.58e-05	0.000112	0	0	0	0.016971	0	0	0.000135	0.000505
4:Ins:R:2	0	0	0	1	1	1	0	0	0	0	0	0	0	0	0	0	0	0	0	0	0	0	0	0	0	0	0	0	0	0	0	0	0	0	0	1	0		4:Ins:R:2	0.000125	0	0	0	0	0	0	0	0	0
4:Ins:R:3	0	0	0	1	1	0	0	0	0	2	1	0	0	0	0	0	0	0	0	0	0	0	0	0	0	0	0	0	0	0	0	0	0	0	0	0	0		4:Ins:R:3	0.000188	9.17e-05	0	0	0	0	0	0	0	0
4:Ins:R:4	1	0	0	0	0	0	0	0	1	0	0	1	0	0	0	0	0	0	0	0	0	0	0	0	0	0	0	0	0	0	0	0	0	0	0	0	0		4:Ins:R:4	0	0	0	0	0	0	0	0	0	0
4:Ins:R:5	0	2	0	0	1	1	0	1	0	1	0	2	0	1	1	0	0	0	0	0	0	0	0	0	0	0	1	0	0	0	0	0	0	0	0	2	0		4:Ins:R:5	0	7.64e-05	0.00299177	1.87e-05	2.7e-05	0	0	0	0	0
5:Ins:R:0	4	4	1	2	1	3	1	5	0	5	3	6	15	16	0	1	0	0	1	2	2	2	1	3	4	2	2	1	0	0	0	2	2	1	2	3	0		5:Del:M:1	0.000551	0.000369	0.0195961	0	0	0.0116004	0	0.00347319	0	0
5:Ins:R:1	0	0	1	0	2	1	2	1	2	3	0	0	3	1	0	0	1	0	1	0	1	0	2	0	4	1	1	0	1	0	2	2	1	1	0	1	1		5:Del:M:2	0	0	0	0	0	0	0	0	2.98e-05	0
5:Ins:R:2	0	0	0	0	0	0	0	0	0	0	0	0	0	0	0	0	0	0	0	0	0	0	0	0	0	0	0	0	0	0	0	0	0	0	0	0	0		5:Del:M:3	0	0	0.00463725	0	0	0	0	0	0	0
5:Ins:R:3	0	0	0	0	0	0	0	0	0	0	0	1	0	0	0	0	0	0	0	1	0	0	0	0	0	0	0	0	0	0	0	0	0	0	0	0	0		5:Del:M:4	5.81e-05	0.000132	0	0	3.5e-06	0.00236305	0	0.00125556	0	0
5:Ins:R:4	0	0	0	0	0	0	0	0	0	0	0	1	0	0	0	0	0	0	0	0	0	0	0	0	0	0	0	0	0	0	0	0	0	0	0	0	0		5:Del:M:5	0.000673	0.000476	0.0303665	1.57e-05	4.5e-06	0.0139635	0.000867	0.00115773	0.000117	0.00186864
5:Ins:R:5	0	1	0	0	0	0	0	0	0	1	0	0	0	0	0	0	0	0	0	0	0	0	0	0	0	0	0	0	0	0	0	0	0	0	0	0	0		5:Del:R:0	0	0	0	0	0	0	0	0	0	0
2:Del:M:1	5	7	12	3	4	4	4	7	4	9	3	10	3	5	2	2	0	0	1	2	0	2	1	1	0	2	1	1	1	0	2	0	0	1	1	2	1		5:Del:R:1	8.3e-06	0	0.00538519	1.94e-05	0	0	0	0	0	0
3:Del:M:1	0	0	1	2	2	1	0	0	0	2	1	0	0	0	0	0	0	1	1	0	0	1	0	0	0	0	0	1	1	1	0	0	0	0	0	0	0		5:Del:R:2	0.000199	0.000117	0	0	0	0	0	9.78e-05	0	0
3:Del:M:2	4	2	4	3	3	3	3	2	0	0	1	1	3	1	1	2	0	1	0	0	0	1	1	1	0	1	1	2	0	0	0	0	0	2	0	1	1		5:Del:R:3	0	0	0	0	0	0	0	0	0	0.000444
4:Del:M:1	0	0	0	0	0	0	0	2	1	1	0	0	1	0	0	1	0	0	0	0	0	0	1	1	0	3	0	0	0	1	0	0	0	0	0	0	0		5:Del:R:4	0	0	0	0	0	0	0	0	0	0
4:Del:M:2	0	0	0	0	0	2	0	1	0	0	0	1	1	1	0	3	2	0	0	0	0	1	0	0	0	1	0	0	0	0	0	0	0	0	1	2	0		5:Del:R:5	0	0	0	0	0	0	0	0	0	0
4:Del:M:3	1	0	2	0	1	2	1	1	0	3	1	0	2	2	0	0	0	0	0	0	0	0	0	1	0	0	0	0	0	0	0	0	0	0	0	0	0		5:Ins:R:0	0	0.000242	0	5.61e-05	0.000142	0	0	0	0.00110146	0.00252726
5:Del:M:1	2	3	4	4	2	4	1	6	3	2	1	2	3	0	2	2	3	2	1	1	1	1	5	5	0	3	0	1	1	0	0	0	1	1	2	4	0		5:Ins:R:1	0	0.000104	0	0	0	0	0	0	2.98e-05	0.00157763
5:Del:M:2	1	4	0	2	1	2	3	0	1	5	0	2	2	5	0	1	0	1	0	0	0	4	0	2	2	2	1	1	0	4	2	1	1	0	1	8	2		5:Ins:R:2	0	0	0	0	0	0	0	0	0	0
5:Del:M:3	0	6	0	1	1	0	0	1	1	1	1	1	2	0	1	2	1	0	0	1	0	1	0	1	0	1	0	2	0	1	0	3	0	2	1	1	4		5:Ins:R:3	0	0	0	0	2.75e-05	0	0.000848	0	0	0
5:Del:M:4	0	0	0	1	1	0	0	1	2	2	1	0	0	0	0	0	1	0	1	0	1	2	1	1	0	0	0	1	0	1	1	1	0	0	1	0	0		5:Ins:R:4	0	0	0	0	2.6e-05	0	0	0	0	0
5:Del:M:5	2	0	4	1	3	1	2	3	3	2	0	1	1	3	1	3	2	1	1	0	2	1	1	1	1	1	3	2	3	2	0	0	0	1	1	0	0		5:Ins:R:5	0	0	0	0	0	0	0	0	0	0
[truncated: 51 more columns]

## Sheet: Supplementary Table 5
Supplementary Table 5 | Experimental gene-edit single base substitution mutation catalogues and signatures.
Single base substitution catalogues.																																								Background-subtracted single base substitution signatures.
MutationType	Mutation	MLH1_d2	MLH1_d5	MLH1_dA	MLH1_POLD_d1	MLH1_POLD_d3	MSH2_KO7_d1	MSH2_KO7_d2	MSH2_KO7_d3	MSH2_KO9_d2	MSH2_KO9_d3	MSH2_POLD_d2	MSH2_POLD_d3	MSH2_POLE_d1	MSH2_POLE_d2	MSH3_d1	MSH3_d2	MSH3_d3	POLD1_R689W_d1	POLD1_R689W_d2	POLD1_S478N_d1	POLD1_S478N_d2	POLE_L424V_d1	POLE_L424V_d2	POLE_L424V_d3	POLE_P286R_d1	POLE_P286R_d2	POLE_P286R_d5	SETD2_d2	SETD2_d3	SETD2_d4	WT_d1	WT_d10	WT_d2	WT_d3	WT_d4	WT_d5	WT_d6		MutationType	MLH1	MSH2	POLD1_R689W	POLD1_S478N_MLH1	POLD1_S478N_MSH2	POLD1_S478N	POLE_L424V	POLE_P286R_MSH2	POLE_P286R
A[C>A]A	C>A	29	38	31	212	184	28	23	23	27	21	280	288	2757	2141	23	26	19	62	45	146	121	93	47	87	228	330	205	26	24	27	26	35	20	17	47	90	68		A[C>A]A	0	0.000229897	0.00969773	0.0013629	0.00148734	0.00869419	0.00234336	0.00368726	0.00304305
A[C>A]C	C>A	24	21	21	560	427	22	19	18	25	28	731	853	2968	2587	11	15	5	21	36	167	174	142	111	132	304	318	239	12	15	7	8	18	12	11	19	37	34		A[C>A]C	0.000957792	0.00200195	0.00606441	0.00424218	0.00469844	0.0128269	0.00711188	0.00426736	0.00377036
A[C>A]G	C>A	1	2	0	60	44	2	2	1	5	3	60	85	600	422	2	2	4	4	6	10	19	7	8	4	30	50	20	1	3	6	1	1	5	2	5	4	6		A[C>A]G	0	0.000171164	0.00107668	0.000428627	0.00041362	0.000829736	0.000321451	0.000780037	0.000371656
A[C>A]T	C>A	70	71	77	3845	2929	85	84	64	65	76	5114	5807	27755	23191	6	24	9	150	145	369	452	636	443	641	1934	2127	1592	11	7	12	8	17	9	16	20	45	31		A[C>A]T	0.0074147	0.0106491	0.0497365	0.0300473	0.0328903	0.0317598	0.0330296	0.0398732	0.0254534
A[C>G]A	C>G	26	26	23	23	26	23	15	13	14	21	33	30	766	824	9	28	10	15	8	12	14	47	14	32	71	101	56	9	8	11	5	19	8	8	15	42	32		A[C>G]A	0.00135611	0.00129548	0.00023588	4.0877e-05	8.84728e-05	0.000187928	0.000937091	0.00112348	0.000859253
A[C>G]C	C>G	10	10	17	16	23	6	7	12	7	9	29	24	293	381	6	13	3	10	10	7	3	17	19	13	39	51	29	7	5	7	5	7	12	12	11	28	19		A[C>G]C	0.000328872	0.000276884	0.00117179	5.13423e-05	9.10145e-05	0	0.000448257	0.00049389	0.000484873
A[C>G]G	C>G	4	3	3	2	7	3	2	1	1	2	7	6	16	14	1	3	0	2	0	0	0	1	1	2	2	7	2	3	1	0	2	2	1	3	2	2	0		A[C>G]G	0.000247637	0.000119144	0	2.54922e-05	2.56583e-05	0	0	1.47927e-05	1.51523e-05
A[C>G]T	C>G	27	23	28	33	34	10	19	18	20	21	41	40	518	562	7	20	10	10	26	8	11	24	24	29	43	98	29	12	19	13	8	11	11	5	9	33	27		A[C>G]T	0.00180683	0.00139617	0.00307025	0.00015358	0.000156976	0	0.000727862	0.000829319	0.000670616
A[C>T]A	C>T	218	275	248	4780	4000	313	299	303	276	305	6321	6952	4291	3692	12	34	17	44	33	45	47	128	99	123	252	255	178	33	21	22	18	26	21	19	35	72	46		A[C>T]A	0.0285896	0.0473119	0.00595788	0.0387883	0.0400139	0.00201016	0.00554076	0.00599359	0.00277968
A[C>T]C	C>T	117	115	104	3522	3024	148	126	110	118	136	4583	4813	5132	4254	10	15	9	28	24	54	66	156	120	153	298	422	268	11	15	9	9	7	12	18	22	48	31		A[C>T]C	0.0127409	0.0196772	0.0063041	0.0292579	0.0283062	0.00411009	0.00773449	0.00703993	0.00425575
A[C>T]G	C>T	97	119	98	724	579	145	131	145	125	147	1579	1769	6107	4979	1	6	5	11	4	9	11	148	103	144	276	285	205	4	2	3	1	5	3	9	5	20	12		A[C>T]G	0.0131523	0.0225417	0.00166258	0.00577243	0.0100879	0.000682078	0.007498	0.00825509	0.00332941
A[C>T]T	C>T	182	169	167	3428	2810	164	163	149	158	154	4531	5060	7347	5954	6	18	11	28	27	50	57	214	165	210	518	612	414	12	12	12	14	9	12	11	23	45	30		A[C>T]T	0.0207714	0.0245973	0.00560787	0.0277059	0.0289402	0.00342213	0.0110815	0.0100721	0.00693531
A[T>A]A	T>A	17	15	24	166	83	14	12	6	22	17	129	180	887	769	8	3	3	13	17	34	26	23	27	24	62	85	59	4	6	5	4	5	7	4	14	23	16		A[T>A]A	0.00142031	0.00147168	0.00403279	0.00102693	0.000873836	0.00201519	0.00109179	0.00120731	0.000880875
A[T>A]C	T>A	20	32	37	406	342	28	17	27	32	30	415	477	654	553	4	10	4	28	20	38	46	20	13	18	43	75	40	3	7	6	6	4	5	5	6	15	15		A[T>A]C	0.00297951	0.00392168	0.00679488	0.0032665	0.0026442	0.00293218	0.000686017	0.000878379	0.000645078
A[T>A]G	T>A	9	11	16	163	130	3	16	9	7	12	185	211	330	310	4	2	2	12	10	12	14	8	10	13	17	35	16	4	2	2	1	4	3	9	8	13	9		A[T>A]G	0.000824146	0.000966576	0.00345451	0.00123508	0.00115009	0.000905242	0.00022825	0.000465637	0.000232562
A[T>A]T	T>A	104	95	90	2012	1679	106	99	103	128	130	2210	2397	5825	5748	6	14	8	110	117	299	333	348	218	287	475	730	352	15	11	12	13	14	11	10	15	22	28		A[T>A]T	0.0108646	0.0176316	0.0353973	0.0163725	0.0138157	0.024231	0.0172081	0.00887929	0.00705176
A[T>C]A	T>C	283	478	493	2030	1842	165	212	172	170	159	2538	2738	3813	4352	11	35	9	46	43	122	173	210	117	151	526	734	359	12	13	20	24	24	20	26	55	89	72		A[T>C]A	0.0501471	0.0256831	0.008914	0.016887	0.0157805	0.0106171	0.00821508	0.00640372	0.00703236
A[T>C]C	T>C	110	119	146	881	914	69	60	81	69	40	1252	1434	2318	2836	13	18	4	30	27	94	108	182	118	145	342	473	218	13	8	5	4	6	10	5	11	20	13		A[T>C]C	0.0154557	0.00990908	0.00700793	0.00794687	0.00811699	0.00750453	0.00904375	0.00404277	0.00475066
A[T>C]G	T>C	331	547	521	3076	3191	158	161	138	146	145	3372	3696	3539	4275	3	13	11	65	70	166	204	109	96	124	427	553	225	14	6	8	9	18	11	10	26	39	25		A[T>C]G	0.0598286	0.0233505	0.0172611	0.0278543	0.0212888	0.0141684	0.00552427	0.00612547	0.00544307
A[T>C]T	T>C	150	279	260	1817	1690	131	111	122	134	114	2261	2452	5809	6719	8	21	10	41	58	122	168	177	138	168	747	1053	474	25	14	21	11	12	14	20	28	61	47		A[T>C]T	0.0275768	0.0184824	0.0133311	0.0154478	0.0140963	0.0108042	0.00870772	0.00990146	0.0103327
A[T>G]A	T>G	7	7	7	52	48	2	8	4	3	7	69	82	2167	1943	4	6	2	12	19	90	90	40	36	50	325	717	270	7	5	4	4	4	5	5	10	17	16		A[T>G]A	5.24099e-05	0	0.00354201	0.000371024	0.000410654	0.00684679	0.00197055	0.00335005	0.00596421
A[T>G]C	T>G	20	12	20	103	106	6	2	10	3	11	151	158	2075	2013	3	5	4	1	19	14	14	58	41	60	241	453	164	4	4	4	3	4	3	2	12	21	3		A[T>G]C	0.00157492	0.000417843	0.00246153	0.000868704	0.000902762	0.000823024	0.00284298	0.00316945	0.00404702
A[T>G]G	T>G	19	10	15	155	139	6	11	1	7	5	257	251	2017	1671	3	10	5	16	13	29	31	19	9	19	183	343	144	6	4	2	5	4	2	3	10	20	14		A[T>G]G	0.00121591	0.000322192	0.00237022	0.00124742	0.00149587	0.00202274	0.000460303	0.00290589	0.00308868
A[T>G]T	T>G	55	81	74	757	714	32	24	32	30	39	1101	1118	18118	18137	12	10	9	36	47	114	102	407	294	423	2333	3808	1636	9	8	15	13	8	9	12	19	27	23		A[T>G]T	0.00770557	0.00406264	0.0114706	0.00642762	0.00661392	0.00779901	0.0212722	0.0290907	0.0357944
C[C>A]A	C>A	126	129	122	2807	2467	149	139	140	146	143	3863	4317	3908	4120	24	45	8	97	74	192	229	165	133	170	352	381	285	24	20	25	38	23	37	35	57	85	82		C[C>A]A	0.0113336	0.0198316	0.0192737	0.0231253	0.0245046	0.0143127	0.00688172	0.0059727	0.00410644
C[C>A]C	C>A	181	149	152	3464	2975	165	156	144	167	169	4806	5369	2791	2791	9	11	11	75	60	207	239	89	54	69	229	220	169	13	9	4	14	16	13	7	27	51	38		C[C>A]C	0.018861	0.0246729	0.0179535	0.0285629	0.0305986	0.0164932	0.00328806	0.00417723	0.00252141
C[C>A]G	C>A	32	26	31	615	507	32	31	26	28	36	886	904	772	704	3	9	4	18	14	27	46	19	15	13	29	33	30	6	4	1	3	4	2	3	4	11	6		C[C>A]G	0.00331493	0.00477079	0.00490403	0.00501526	0.00538637	0.00272747	0.000831843	0.00108856	0.000385617
C[C>A]T	C>A	685	639	593	17261	15256	791	703	748	739	731	25806	28430	27241	29841	30	46	11	350	273	569	855	1225	731	985	2222	1824	1557	34	12	20	24	20	27	33	49	84	66		C[C>A]T	0.0799383	0.120575	0.10257	0.144875	0.163771	0.0549765	0.0598096	0.0437383	0.025361
C[C>G]A	C>G	17	9	16	8	10	5	7	6	2	8	6	7	27	23	13	13	6	7	3	5	1	6	6	14	4	11	4	4	6	6	7	10	15	4	11	27	14		C[C>G]A	0.000541133	0	0	0	0	0	0	0	0
C[C>G]C	C>G	11	10	11	8	8	4	9	2	2	7	13	9	27	24	10	16	7	4	4	2	7	4	9	8	4	11	0	8	7	6	8	7	6	11	13	26	19		C[C>G]C	0.000100889	0	0	0	1.2103e-06	0	0	1.27141e-06	0
C[C>G]G	C>G	0	3	2	20	21	3	2	3	1	0	15	22	4	7	1	2	0	3	0	0	1	2	0	0	1	4	0	4	2	2	2	1	0	3	2	3	1		C[C>G]G	0	0.000167808	0	0.000165655	0.000103723	0	0	6.47811e-06	0
C[C>G]T	C>G	20	10	12	14	14	6	10	5	10	8	11	17	70	65	12	12	8	11	13	4	7	9	6	5	12	20	12	15	8	9	5	8	9	10	10	33	26		C[C>G]T	0.000487412	0.000100685	0.00248435	0	8.65364e-06	0	0	8.56079e-05	6.65678e-05
C[C>T]A	C>T	84	83	78	2805	2121	94	93	89	87	103	3839	4232	1893	1640	18	27	21	25	33	23	26	47	35	53	110	145	79	13	22	22	20	31	21	44	45	84	50		C[C>T]A	0.00657745	0.0118456	0.00216097	0.0216644	0.0241631	0.000189606	0.000450159	0.00250202	0.00114851
C[C>T]C	C>T	83	106	104	3695	2940	106	124	93	101	113	4799	5285	2742	2338	22	33	17	31	23	35	29	80	52	60	162	207	112	19	17	16	23	18	17	28	40	73	42		C[C>T]C	0.00941414	0.014893	0.00442086	0.0293773	0.03036	0.00124838	0.00251772	0.00379034	0.00184058
C[C>T]G	C>T	81	73	70	803	560	112	93	115	76	85	1769	1950	3815	3049	1	4	6	10	6	9	11	54	39	53	124	135	89	2	6	5	4	3	2	8	7	16	11		C[C>T]G	0.00911278	0.0155743	0.00162073	0.0060083	0.0111944	0.000519319	0.00262107	0.00493592	0.00155302
C[C>T]T	C>T	111	106	99	3806	3027	101	113	93	103	123	5266	5761	3930	3366	9	19	10	38	31	38	47	115	57	65	273	290	212	10	11	12	12	10	13	41	36	68	43		C[C>T]T	0.0105252	0.0151917	0.00803135	0.030283	0.0332696	0.00246823	0.00382318	0.00543635	0.00336704
C[T>A]A	T>A	7	10	13	68	71	5	8	8	4	13	91	112	387	463	0	3	3	4	9	29	38	9	8	24	32	59	25	3	2	4	3	6	3	5	5	8	9		C[T>A]A	0.000784839	0.00080548	0.000791341	0.000571921	0.000587358	0.00247411	0.000247904	0.000630072	0.000465124
C[T>A]C	T>A	34	26	42	337	346	19	24	17	15	28	485	533	991	1036	7	8	0	16	14	25	17	22	20	26	63	86	36	9	8	8	5	5	4	6	6	21	18		C[T>A]C	0.00362546	0.00259767	0.00316156	0.00298367	0.00304511	0.00130291	0.000869884	0.00154163	0.000774809
C[T>A]G	T>A	17	22	24	158	129	9	12	6	6	13	181	194	911	959	6	10	7	20	18	26	14	15	18	17	50	80	36	4	3	5	4	8	4	7	8	16	9		C[T>A]G	0.00211212	0.00079709	0.00503719	0.00118946	0.00109701	0.00132389	0.000673336	0.00132953	0.000745185
C[T>A]T	T>A	26	30	31	503	494	20	18	15	18	23	749	745	2516	2715	7	11	4	37	25	56	65	50	36	52	154	253	132	7	5	11	4	10	9	4	3	20	11		C[T>A]T	0.00292841	0.00243154	0.00827864	0.00438458	0.00446261	0.00405387	0.0022527	0.00399772	0.00245501
C[T>C]A	T>C	213	355	359	1654	1614	173	152	132	169	172	1912	2208	1211	1356	12	21	5	24	16	47	76	42	42	52	141	187	77	7	7	15	19	13	4	3	19	45	30		C[T>C]A	0.0382697	0.0247937	0.00276208	0.0144544	0.0123533	0.00382903	0.00179049	0.00197163	0.00158111
C[T>C]C	T>C	137	213	196	1363	1425	96	90	106	91	91	1890	1973	1267	1704	10	14	6	22	24	62	75	90	68	78	156	195	88	7	5	14	2	10	3	7	12	27	20		C[T>C]C	0.0229464	0.0148678	0.00668835	0.012406	0.0116532	0.00484334	0.00451554	0.0022452	0.00204249
C[T>C]G	T>C	409	695	654	3559	3841	209	205	197	182	211	3626	3963	1883	2372	6	18	10	52	40	74	126	60	49	54	184	294	114	10	5	12	12	9	4	8	13	32	22		C[T>C]G	0.0754336	0.0324122	0.0124522	0.0328355	0.0228795	0.00743574	0.002687	0.00327496	0.00253452
C[T>C]T	T>C	241	322	332	2684	2643	167	169	174	157	145	3514	3730	2216	2859	9	22	10	39	40	142	156	81	59	65	240	360	145	13	14	10	18	9	16	19	11	32	23		C[T>C]T	0.0374901	0.025579	0.00825201	0.0236694	0.0217658	0.0108596	0.00355372	0.00387666	0.0032162
C[T>G]A	T>G	18	16	15	165	141	10	7	13	5	11	221	233	1889	2003	4	5	3	13	10	85	87	49	31	48	314	569	226	7	3	5	4	6	3	5	4	9	8		C[T>G]A	0.00157361	0.00109579	0.00292568	0.00131773	0.00135511	0.00664879	0.00225587	0.00315329	0.00507175
C[T>G]C	T>G	48	52	56	306	285	20	15	19	15	19	450	475	1149	1188	8	5	3	8	14	15	14	34	22	33	143	203	75	6	5	4	1	5	5	2	8	15	4		C[T>G]C	0.00644642	0.00245	0.00286861	0.00260101	0.00277116	0.000984105	0.00149694	0.0018153	0.00199976
C[T>G]G	T>G	69	53	60	561	471	29	36	19	22	29	737	846	2268	2296	4	14	1	35	21	64	71	41	23	34	268	444	173	4	3	7	2	8	4	2	10	13	18		C[T>G]G	0.00704259	0.00369514	0.00769655	0.00453834	0.00477989	0.00475944	0.00165798	0.0035187	0.00404583
C[T>G]T	T>G	96	141	115	1207	1121	80	66	59	61	66	1777	1915	11755	12879	9	21	11	71	56	161	136	281	167	217	1555	2473	1092	10	8	11	13	10	10	7	11	26	25		C[T>G]T	0.0141363	0.00962549	0.019152	0.0103081	0.0110757	0.0112027	0.0135904	0.0193835	0.0233084
G[C>A]A	C>A	30	25	32	256	204	28	29	23	35	33	358	382	1419	1309	20	39	18	38	38	42	43	76	50	49	156	180	108	21	19	22	43	42	45	21	58	83	77		G[C>A]A	0	0.000454761	0	0.00153964	0.00195493	0	0.00136569	0.0018863	0.00111105
G[C>A]C	C>A	23	20	23	432	313	16	25	38	32	34	591	668	2463	1990	12	16	8	28	41	159	162	61	47	57	197	241	141	14	8	7	7	10	11	16	22	27	21		G[C>A]C	0.00137183	0.00345014	0.00835854	0.00317034	0.00371973	0.0122984	0.00251962	0.00336914	0.00261368
G[C>A]G	C>A	10	7	7	38	28	5	8	11	6	8	63	85	203	152	5	2	2	2	4	4	6	5	2	5	6	8	7	1	2	1	2	7	5	1	6	4	6		G[C>A]G	0.000586991	0.000830651	0	0.000258143	0.000420881	9.64809e-05	4.31138e-05	0.000238156	3.37095e-05
G[C>A]T	C>A	81	81	86	2694	2087	112	85	107	125	114	3872	4388	13529	12679	17	21	12	111	90	201	219	375	214	301	1094	985	812	23	13	17	40	44	37	17	39	64	62		G[C>A]T	0.00640318	0.0142637	0.0220472	0.0210671	0.0248254	0.0134696	0.0163756	0.0200718	0.0125212
G[C>G]A	C>G	9	4	8	17	21	4	5	3	0	8	10	19	367	432	11	5	7	3	1	3	7	27	18	20	40	46	26	5	6	5	2	4	7	10	5	18	12		G[C>G]A	6.42022e-05	0	0	9.60655e-05	4.35708e-05	1.25845e-05	0.00105756	0.000624482	0.000458824
G[C>G]C	C>G	12	23	29	38	42	13	6	13	14	13	53	53	203	244	1	10	4	4	6	7	6	15	17	23	18	46	16	6	6	3	7	5	5	10	7	21	15		G[C>G]C	0.00181076	0.00126192	0	0.000272633	0.000267113	9.3964e-05	0.000506587	0.000316439	0.000278189
G[C>G]G	C>G	2	1	3	2	3	2	0	1	2	0	6	3	5	10	3	3	0	0	1	0	0	1	0	2	0	2	0	1	0	1	1	3	0	1	0	5	4		G[C>G]G	4.58587e-05	0	0	0	1.45236e-05	0	0	4.13711e-06	0
G[C>G]T	C>G	19	14	13	20	21	10	7	10	7	10	27	26	348	402	8	8	5	6	8	3	2	23	14	24	34	63	31	6	7	7	6	5	3	8	10	24	12		G[C>G]T	0.00095124	0.000622569	0.00132017	9.02515e-05	0.000104328	0	0.000684115	0.000558187	0.000530159
G[C>T]A	C>T	230	221	217	3791	3016	327	291	317	311	319	4958	5454	3605	3020	18	19	14	34	26	31	29	122	90	110	187	236	148	17	16	16	8	17	13	22	27	47	28		G[C>T]A	0.0268444	0.0503375	0.0059693	0.0302804	0.0313287	0.00126348	0.00566249	0.0049321	0.00230468
G[C>T]C	C>T	255	219	250	3892	3326	261	251	243	276	285	4826	5269	8697	6800	15	14	10	41	34	62	75	304	210	265	566	598	438	10	9	8	10	13	12	11	15	43	32		G[C>T]C	0.029685	0.0425042	0.00897868	0.0321483	0.0303852	0.00458242	0.0153029	0.0114334	0.00702316
G[C>T]G	C>T	145	137	143	769	632	233	202	205	246	256	1541	1826	7759	5743	5	9	0	13	3	9	9	206	174	202	369	377	261	5	3	5	7	7	7	2	10	19	13		G[C>T]G	0.0175154	0.0378425	0.00063916	0.00619274	0.010099	0.000109065	0.0115577	0.00976235	0.0044849
G[C>T]T	C>T	238	246	222	3512	2984	229	208	213	212	240	4799	5212	8999	7048	7	15	9	27	28	34	50	257	146	204	654	699	567	5	10	11	6	4	11	8	11	40	24		G[C>T]T	0.0291517	0.035958	0.00764709	0.0289095	0.0302009	0.00272747	0.0120288	0.0120695	0.00850349
G[T>A]A	T>A	7	7	8	91	46	5	7	5	12	7	84	74	141	113	2	3	1	5	5	10	15	2	2	4	13	16	4	1	2	7	3	7	2	3	5	9	7		G[T>A]A	0.000446795	0.000825617	0	0.000569506	0.00044182	0.000640969	0	0.000165424	7.25266e-05
G[T>A]C	T>A	20	17	14	251	199	13	5	10	18	15	319	317	419	394	2	9	4	4	9	27	30	14	9	10	28	29	17	8	1	5	5	4	5	4	4	11	5		G[T>A]C	0.00165484	0.00149349	0.000258708	0.00194385	0.00190894	0.0019313	0.00043938	0.00059419	0.000270357
G[T>A]G	T>A	11	9	7	152	101	10	8	7	7	5	160	200	86	71	1	4	1	7	3	10	22	11	1	5	4	13	5	1	3	4	6	3	1	3	3	11	8		G[T>A]G	0.000672157	0.00080548	0.000315775	0.00107407	0.00105629	0.0010034	0.000126171	0.000102943	5.60123e-05
G[T>A]T	T>A	19	18	17	712	534	22	17	18	19	21	685	840	920	817	2	3	5	28	26	101	97	30	22	22	67	74	40	7	6	5	4	5	9	2	4	11	4		G[T>A]T	0.00178063	0.00278562	0.00781069	0.00554962	0.00459181	0.00762031	0.00127756	0.0013159	0.000759997
G[T>C]A	T>C	243	407	448	1185	988	151	160	140	234	153	1368	1536	3889	3867	6	15	6	22	22	45	62	209	138	162	461	539	318	16	8	7	7	3	10	13	19	38	34		G[T>C]A	0.0462308	0.0265406	0.00542525	0.00956657	0.00869993	0.00364949	0.0101064	0.0060042	0.00613582
G[T>C]C	T>C	95	112	108	523	561	50	52	61	55	57	802	846	3408	3423	5	7	4	14	15	59	46	154	88	131	397	483	247	7	8	7	4	3	5	5	10	10	12		G[T>C]C	0.0131824	0.008721	0.0040366	0.00478351	0.00493409	0.00390622	0.00735027	0.00523006	0.00509082
G[T>C]G	T>C	208	312	340	1850	1932	114	130	109	104	108	1951	2221	3413	3795	7	12	1	28	29	73	92	93	74	90	311	385	168	11	9	8	3	9	11	2	16	27	22		G[T>C]G	0.0364826	0.0180562	0.00697369	0.0168146	0.0125572	0.00588282	0.00474696	0.00554793	0.00397024
G[T>C]T	T>C	175	283	309	1185	1043	130	154	131	154	143	1500	1613	7252	7451	5	9	4	36	23	61	76	282	179	258	831	1099	609	13	8	8	10	11	7	11	24	37	20		G[T>C]T	0.0319111	0.0226776	0.00775362	0.00981595	0.00932662	0.00501701	0.0138839	0.0113253	0.0116707
G[T>G]A	T>G	3	4	3	20	10	1	2	3	3	4	24	20	527	418	4	3	0	1	3	4	5	10	3	11	60	77	37	0	0	3	2	3	1	1	3	2	3		G[T>G]A	0.000179504	0.000234932	0.000186422	0.000111808	0.000121696	0.000213097	0.00033223	0.000738908	0.000819244
G[T>G]C	T>G	6	5	11	37	27	0	3	1	3	1	43	50	585	609	2	2	3	3	4	15	6	14	12	18	100	111	66	1	2	3	1	1	1	2	3	4	0		G[T>G]C	0.000771736	0.000100685	0.000954935	0.000276032	0.000270986	0.000805406	0.000743713	0.000951233	0.00126002
G[T>G]G	T>G	5	8	5	48	47	2	5	5	2	3	59	70	481	421	3	2	0	1	2	12	7	11	6	6	45	67	23	2	0	2	3	3	3	2	0	5	6		G[T>G]G	0.000490033	0.00032387	0	0.000397411	0.000386569	0.000586436	0.000404509	0.000686276	0.000589066
G[T>G]T	T>G	28	42	35	250	222	14	9	13	13	21	381	421	2483	2480	4	6	3	17	11	20	23	40	22	48	279	422	194	2	3	5	8	4	6	9	12	16	9		G[T>G]T	0.00375124	0.00158914	0.00303601	0.00204761	0.00236983	0.00116197	0.0014944	0.00387573	0.00410218
T[C>A]A	C>A	30	39	47	776	601	34	36	36	42	49	801	876	20485	16736	21	47	20	185	181	2726	2424	713	531	684	3587	5401	3465	43	17	30	38	36	46	36	62	108	82		T[C>A]A	0	0.00179555	0.0499838	0.00562028	0.00474697	0.202386	0.0365726	0.0296216	0.0561121
T[C>A]C	C>A	43	38	40	1079	807	39	37	33	46	44	1219	1387	12202	10698	25	28	16	66	69	174	209	270	181	224	897	944	733	21	20	9	26	15	31	21	56	57	59		T[C>A]C	0.00153037	0.00316486	0.0159029	0.0081314	0.00770742	0.0135174	0.0123787	0.0174662	0.0111182
T[C>A]G	C>A	8	3	2	107	83	7	7	2	4	12	98	92	1666	1246	2	2	2	17	9	71	51	11	15	15	133	180	125	3	4	4	1	6	6	5	7	14	15		T[C>A]G	0	0.000333939	0.0029447	0.000770939	0.00052999	0.00446832	0.000462205	0.00216585	0.00194851
T[C>A]T	C>A	161	146	135	8344	6324	213	186	216	201	203	8921	10017	227027	199267	50	102	31	833	728	3898	3665	7392	5405	7130	25034	31208	22149	63	36	36	67	78	79	55	112	179	135		T[C>A]T	0.00927394	0.0255773	0.250075	0.0646685	0.0567913	0.296583	0.400617	0.334634	0.357429
T[C>G]A	C>G	21	25	19	8	29	5	6	8	2	6	15	24	90	82	12	12	6	21	22	4	5	13	11	11	11	27	13	27	16	19	8	9	10	17	26	34	31		T[C>G]A	0.0008949	0	0.00472902	0	1.00455e-05	0	0	8.45383e-05	5.87363e-05
T[C>G]C	C>G	14	15	19	22	15	8	4	8	11	6	11	14	90	97	15	20	11	14	10	10	5	10	12	10	11	31	13	16	15	8	10	14	5	14	19	24	20		T[C>G]C	0.000653814	0	0.000612528	3.54208e-05	0	0	5.07221e-06	9.61626e-05	7.89961e-05
T[C>G]G	C>G	0	1	4	3	3	1	0	0	0	1	3	0	10	5	0	3	1	3	0	0	1	2	2	3	0	5	1	1	0	0	1	1	0	2	2	3	2		T[C>G]G	0.000110061	0	0	1.21647e-05	0	0	5.76964e-05	0	2.724e-05
T[C>G]T	C>G	27	23	24	35	24	18	12	20	17	19	25	28	158	146	12	26	15	17	40	8	13	21	20	22	26	46	21	41	20	20	13	14	8	17	34	61	60		T[C>G]T	0.000279083	0.000119144	0.00575624	0	0	0	0	0.000171216	0.000203619
T[C>T]A	C>T	79	64	73	1020	688	62	77	67	75	80	1422	1537	5177	3852	18	38	13	40	34	27	24	69	67	85	305	328	242	31	28	27	19	22	20	55	61	106	86		T[C>T]A	0.00439457	0.00718052	0.00579048	0.00718989	0.00867191	0.000252528	0.00174611	0.00673693	0.0036013
T[C>T]C	C>T	55	57	64	1430	1001	58	66	59	66	67	1652	1882	10942	8530	17	31	16	36	33	50	68	290	176	214	707	698	602	13	14	25	20	17	19	33	45	80	68		T[C>T]C	0.00364118	0.00707144	0.00536438	0.0104788	0.0104459	0.00345905	0.0127839	0.0145407	0.00882169
T[C>T]G	C>T	26	25	27	222	181	32	34	32	26	36	479	522	23602	18121	5	4	2	10	8	29	25	315	269	315	1279	1583	1194	2	5	7	0	4	4	20	6	23	18		T[C>T]G	0.00221039	0.00452076	0.00244631	0.00171048	0.00295966	0.00204036	0.018033	0.0309222	0.0182859
T[C>T]T	C>T	75	70	73	1303	900	55	58	53	68	73	1834	2081	23964	18648	11	22	12	48	37	70	58	403	293	336	1760	1918	1583	21	19	12	20	20	20	43	51	93	61		T[C>T]T	0.00543753	0.00616696	0.00857159	0.00940243	0.0116254	0.00360838	0.0197601	0.032295	0.0230119
T[T>A]A	T>A	31	25	23	140	123	15	17	18	23	26	137	171	1286	1190	10	12	8	13	21	132	99	73	65	89	130	273	133	13	13	13	6	7	12	12	18	33	26		T[T>A]A	0.00201123	0.00196168	0.00358006	0.00103185	0.000842307	0.00845928	0.00355435	0.00191922	0.00238197
T[T>A]C	T>A	15	18	20	129	101	12	10	12	5	10	145	158	1816	1687	7	8	1	12	9	14	18	41	26	56	117	164	87	7	15	14	9	6	7	5	18	25	20		T[T>A]C	0.000944689	0.000506781	0.00144191	0.000913606	0.000841763	0.000708925	0.00154005	0.00266149	0.00157754
T[T>A]G	T>A	7	11	13	45	50	5	5	6	7	9	69	63	1503	1189	4	7	3	4	16	39	38	16	14	22	125	182	100	4	3	1	6	3	3	8	11	16	11		T[T>A]G	0.00058044	0.000342329	0.00195553	0.000350272	0.000345359	0.00276774	0.000572526	0.00201586	0.00175239
T[T>A]T	T>A	29	38	39	388	286	33	21	36	19	31	387	515	11786	10632	9	17	5	34	27	107	111	180	161	210	916	1473	695	6	7	7	9	12	11	12	9	37	20		T[T>A]T	0.00319308	0.00344343	0.00732371	0.00285576	0.00265104	0.00769666	0.00996373	0.017353	0.0140696
T[T>C]A	T>C	153	232	248	1961	1695	146	178	138	202	152	2027	2187	3810	4324	17	19	9	42	30	97	118	198	151	183	476	696	320	20	17	15	19	16	12	22	37	73	44		T[T>C]A	0.0243025	0.0246443	0.00767753	0.0160869	0.0125806	0.0073854	0.00931448	0.00626849	0.00696426
T[T>C]C	T>C	89	87	111	1101	1148	69	74	67	88	84	1374	1526	3506	4292	13	23	11	47	50	135	159	338	241	262	570	793	317	17	15	17	6	14	7	13	16	27	27		T[T>C]C	0.0108606	0.01127	0.0137724	0.00989153	0.00868879	0.0111842	0.0176335	0.00601451	0.00775098
T[T>C]G	T>C	144	180	166	2174	2258	114	106	87	99	95	2185	2375	3686	4412	5	17	2	55	33	116	162	150	109	133	447	591	293	10	11	9	4	7	7	5	21	26	17		T[T>C]G	0.0202329	0.015534	0.0127642	0.019726	0.0137106	0.0107899	0.0076546	0.00626964	0.00609666
T[T>C]T	T>C	170	202	206	2573	2306	156	195	153	167	155	2629	2831	9191	10771	20	23	12	66	63	186	211	299	229	252	1243	1784	743	21	18	24	10	17	13	22	27	62	36		T[T>C]T	0.0227708	0.0253508	0.017828	0.0215307	0.0164149	0.0149218	0.0152623	0.015483	0.0175634
T[T>G]A	T>G	11	11	10	44	32	7	5	2	3	4	37	59	4428	3769	4	9	1	26	30	196	172	62	45	54	1138	2016	929	7	5	11	5	7	4	11	11	23	10		T[T>G]A	0.000417969	0	0.00833571	0.000258321	0.000230622	0.0143664	0.00297105	0.00677183	0.0185741
T[T>G]C	T>G	16	13	13	89	57	7	3	6	8	11	87	102	3720	3438	6	11	4	10	9	13	8	76	46	76	483	793	379	8	6	8	10	5	6	11	8	30	14		T[T>G]C	0.000719326	0.000229897	0.000977763	0.000546428	0.000517766	0.000162759	0.00328933	0.00571521	0.00750684
T[T>G]G	T>G	21	17	20	75	55	10	11	6	8	7	72	80	2416	1927	9	13	3	18	13	38	33	18	15	26	261	462	211	13	8	10	6	7	6	11	11	28	12		T[T>G]G	0.00137183	0.00048161	0.00242729	0.000474424	0.000391653	0.00212929	0.000450793	0.00337368	0.00408992
T[T>G]T	T>G	31	40	36	531	450	32	28	30	31	41	575	687	50016	47780	13	32	15	108	86	242	239	918	621	752	8351	13747	6516	20	17	17	9	20	8	15	41	53	28		T[T>G]T	0.00217632	0.00336288	0.0279176	0.00417313	0.00368953	0.0181955	0.0475266	0.0782926	0.130493
[truncated: 1 more columns]

## Sheet: Supplementary Table 6
Supplementary Table 6 | Replicative strand asymmetry analysis.
Replication strand bias of single base substitutions.															Replication strand bias of indels (i.e., 1bp indels in hompolymers).
Ref	Sample	Mutation	lagging_ts	leading_uts	uts_leading_wg	ts_lagging_wg	chisq_pvalue	P_adjust	flag	oddsratio	lowerconfint	higherconfint	flag		Motif	Sample	Mutation	lagging_ts	leading_uts	ts_lagging_wg	uts_leading_wg	chisq_pvalue	P_adjust_chisq	flag_chisq	binom_pvalue	P_adjust_binom	flag_binom
C	MLH1	C>A	2119	1655	497532719	491191725	1.90914708402083e-15	4.4341480661129e-15	***	1.29689	1.21613	1.38302	*		C_234	MLH1	[DelC]234	89	73	56781135	57895552	0.16733	0.54267		0.181709	0.653822
C	MLH1	C>G	248	296	497532719	491191725	0.0563344	0.0845017		0.848654	0.716894	1.00463			C_234	MLH1	[InsC]234	11	12	56781135	57895552	0.871372	1		1	1
C	MLH1	C>T	2409	2988	497532719	491191725	1.25933308438534e-13	2.74763582047711e-13	***	0.816632	0.77396	0.861656	*		C_567	MLH1	[DelC]567	147	132	1286457	1339204	0.217267	0.613459		0.231132	0.693397
C	POLEL424V	C>A	10550	15009	497532719	491191725	5.43521629329642e-159	2.7952540936953e-158	***	0.71198	0.694469	0.729931	*		C_567	MLH1	[InsC]567	97	88	1286457	1339204	0.349725	0.687358		0.377683	0.861639
C	POLDMLH1	C>A	40707	26741	497532719	491191725	0	0	***	1.54197	1.51836	1.56594	*		C_89	MLH1	[DelC]89	16	9	8884	8612	0.186026	0.558077		0.230935	0.693397
C	POLD1R689W	C>A	1924	1397	497532719	491191725	1.82371359442524e-21	4.52784064822819e-21	***	1.39502	1.30215	1.49451	*		C_89	MLH1	[InsC]89	32	18	8884	8612	0.0614567	0.294992		0.0665216	0.333338
C	MSH2	C>A	4104	3153	497532719	491191725	1.13121505830145e-31	3.39364517490436e-31	***	1.31842	1.25863	1.38106	*		T_234	MLH1	[DelT]234	190	190	137779025	133549777	0.761214	0.961534		0.797587	1
C	MSH2	C>G	278	248	497532719	491191725	0.14562	0.197823		1.13544	0.956785	1.34745			T_234	MLH1	[InsT]234	77	74	137779025	133549777	0.958047	1		1	1
C	MSH2	C>T	4606	5613	497532719	491191725	1.23817867101156e-20	2.97162881042775e-20	***	0.831187	0.799421	0.864215	*		T_567	MLH1	[InsT]567	411	368	7409247	6989196	0.46741	0.801275		0.473631	0.861639
C	POLEMSH2	C>A	231713	334752	497532719	491191725	0	0	***	0.700988	0.697284	0.704712	*		T_567	MLH1	[DelT]567	1164	1066	7409247	6989196	0.485232	0.803103		0.497828	0.861639
C	POLDMSH2	C>A	63003	42372	497532719	491191725	0	0	***	1.50616	1.48773	1.52482	*		T_89	MLH1	[DelT]89	1941	1688	388062	349296	0.301097	0.687358		0.302763	0.832977
C	POLD1S478N	C>A	9047	6284	497532719	491191725	3.7162792838909e-118	1.78381405626763e-117	***	1.45828	1.41209	1.50598	*		T_89	MLH1	[InsT]89	548	535	388062	349296	0.181228	0.555253		0.190698	0.653822
C	MSH3	C>A	373	362	497532719	491191725	0.562169	0.595237		1.04369	0.90317	1.20607			C_234	MSH2	[InsC]234	23	19	56781135	57895552	0.496362	0.803103		0.539228	0.888388
C	MSH3	C>G	181	174	497532719	491191725	0.62246	0.649523		1.05366	0.855713	1.29739			C_234	MSH2	[DelC]234	162	147	56781135	57895552	0.305744	0.687358		0.306582	0.832977
C	MSH3	C>T	268	290	497532719	491191725	0.435476	0.497687		0.936068	0.792835	1.10518			C_567	MSH2	[InsC]567	219	170	1286457	1339204	0.00396167	0.0316934	*	0.00445454	0.0356363	*
C	POLEP286R	C>A	39427	56860	497532719	491191725	0	0	***	0.702332	0.693368	0.711412	*		C_567	MSH2	[DelC]567	316	293	1286457	1339204	0.153277	0.538339		0.156167	0.576615
C	POLEP286R	C>G	540	442	497532719	491191725	0.000873629	0.00153418	**	1.23749	1.0913	1.40327	*		C_89	MSH2	[DelC]89	56	45	8884	8612	0.348031	0.687358		0.371326	0.861639
C	POLEL424V	C>G	289	239	497532719	491191725	0.0201585	0.0315524	*	1.22482	1.03193	1.45376	*		C_89	MSH2	[InsC]89	27	38	8884	8612	0.13625	0.490501		0.138925	0.526453
C	POLDMLH1	C>G	227	267	497532719	491191725	0.0974838	0.138597		0.861163	0.721503	1.02786			T_234	MSH2	[DelT]234	282	246	137779025	133549777	0.226786	0.616173		0.239925	0.705086
C	POLD1R689W	C>G	131	106	497532719	491191725	0.0849443	0.124816		1.2518	0.96902	1.61711			T_234	MSH2	[InsT]234	142	131	137779025	133549777	0.683085	0.927964		0.716578	1
C	POLD1R689W	C>T	385	345	497532719	491191725	0.0981725	0.138597		1.13035	0.977482	1.30712			T_567	MSH2	[InsT]567	1363	1117	7409247	6989196	0.000485808	0.00437227	**	0.000507716	0.00456945	**
C	SETD2	C>A	339	309	497532719	491191725	0.179662	0.235194		1.11125	0.952496	1.29646			T_567	MSH2	[DelT]567	1623	1618	7409247	6989196	0.115562	0.437921		0.117816	0.465881
C	SETD2	C>G	172	169	497532719	491191725	0.778792	0.801043		1.03089	0.833717	1.27469			T_89	MSH2	[DelT]89	2903	2447	388062	349296	0.0167504	0.109639		0.0172032	0.112603
C	POLEMSH2	C>G	3167	2238	497532719	491191725	2.96279909221101e-39	1.06660767319596e-38	***	1.43337	1.35786	1.51309	*		T_89	MSH2	[InsT]89	1460	1358	388062	349296	0.383949	0.708828		0.385596	0.861639
C	POLDMSH2	C>G	253	275	497532719	491191725	0.417896	0.485298		0.931877	0.785609	1.10538			C_234	MSH3	[DelC]234	5	5	56781135	57895552	0.975483	1		1	1
C	POLD1S478N	C>G	51	79	497532719	491191725	0.0171867	0.0274988	*	0.653904	0.459848	0.92985	*		C_234	MSH3	[InsC]234	0	1	56781135	57895552	0.322013	0.687358		1	1
C	POLD1S478N	C>T	557	458	497532719	491191725	0.000926892	0.00158896	**	1.23186	1.0886	1.39397	*		C_567	MSH3	[InsC]567	1	0	1286457	1339204	0.307589	0.687358		0.489955	0.861639
C	WT	C>A	1676	1499	497532719	491191725	0.000460593	0.000850325	***	1.13251	1.05629	1.21424	*		C_567	MSH3	[DelC]567	3	6	1286457	1339204	0.347257	0.687358		0.508607	0.861639
C	WT	C>G	567	521	497532719	491191725	0.10824	0.149871		1.10234	0.978719	1.24158			C_89	MSH3	[DelC]89	0	0	8884	8612	1	1		1	1
C	WT	C>T	1244	1230	497532719	491191725	0.548191	0.589101		1.02444	0.946801	1.10844			C_89	MSH3	[InsC]89	0	0	8884	8612	1	1		1	1
C	POLEP286R	C>T	7902	12007	497532719	491191725	8.05334844906588e-175	4.83200906943953e-174	***	0.666607	0.647947	0.685804	*		T_234	MSH3	[DelT]234	14	14	137779025	133549777	0.934257	1		1	1
C	POLEL424V	C>T	2733	3761	497532719	491191725	1.89815494398024e-34	6.50795980793226e-34	***	0.736048	0.700665	0.773217	*		T_234	MSH3	[InsT]234	2	2	137779025	133549777	0.975127	1		1	1
C	POLDMLH1	C>T	26189	35591	497532719	491191725	1.82812865417379e-287	1.19659330091375e-286	***	0.745318	0.733519	0.757306	*		T_567	MSH3	[DelT]567	26	22	7409247	6989196	0.70737	0.949728		0.773515	1
C	POLEMSH2	C>T	81182	116377	497532719	491191725	0	0	***	0.706535	0.70023	0.712896	*		T_567	MSH3	[InsT]567	17	6	7409247	6989196	0.031188	0.187128		0.0364352	0.218611
C	POLDMSH2	C>T	41781	57150	497532719	491191725	0	0	***	0.740492	0.731208	0.749893	*		T_89	MSH3	[DelT]89	33	34	388062	349296	0.580077	0.872598		0.625395	0.979694
C	SETD2	C>T	276	251	497532719	491191725	0.216358	0.268583		1.1138	0.938782	1.32144			T_89	MSH3	[InsT]89	12	7	388062	349296	0.357999	0.687358		0.491842	0.861639
T	MSH2	T>A	629	786	705384028	721735529	4.12460979953126e-06	8.24921959906253e-06	***	0.782124	0.704267	0.868587	*		C_234	POLD1R689W	[InsC]234	1	0	56781135	57895552	0.312608	0.687358		0.495141	0.861639
T	POLDMLH1	T>A	4083	4929	705384028	721735529	1.52339982159196e-23	3.91731382695075e-23	***	0.809594	0.776703	0.843879	*		C_234	POLD1R689W	[DelC]234	5	3	56781135	57895552	0.462566	0.801275		0.503707	0.861639
T	POLD1R689W	T>A	288	299	705384028	721735529	0.464373	0.514383		0.941388	0.800739	1.10674			C_567	POLD1R689W	[InsC]567	0	2	1286457	1339204	0.165722	0.54267		0.500202	0.861639
T	POLDMSH2	T>A	5583	6221	705384028	721735529	1.09843824970494e-12	2.32610452878693e-12	***	0.877111	0.845984	0.909383	*		C_567	POLD1R689W	[DelC]567	3	1	1286457	1339204	0.29816	0.687358		0.365262	0.861639
T	POLD1S478N	T>A	821	832	705384028	721735529	0.461463	0.514383		0.964423	0.875778	1.06204			C_89	POLD1R689W	[InsC]89	0	0	8884	8612	1	1		1	1
T	MSH3	T>A	105	121	705384028	721735529	0.216224	0.268583		0.848109	0.653017	1.10148			C_89	POLD1R689W	[DelC]89	0	0	8884	8612	1	1		1	1
T	MLH1	T>A	523	505	705384028	721735529	0.846132	0.853974		1.01218	0.895681	1.14383			T_234	POLD1R689W	[InsT]234	25	14	137779025	133549777	0.0960585	0.384234		0.109795	0.465015
T	MLH1	T>C	6308	4767	705384028	721735529	3.61489613735718e-41	1.36985537836693e-40	***	1.29329	1.24554	1.34286	*		T_234	POLD1R689W	[DelT]234	4	3	137779025	133549777	0.736294	0.949728		1	1
T	MLH1	T>G	676	560	705384028	721735529	0.00376895	0.00616737	**	1.17979	1.0548	1.31961	*		T_567	POLD1R689W	[DelT]567	2	0	7409247	6989196	0.169584	0.54267		0.500426	0.861639
T	POLEL424V	T>A	953	1081	705384028	721735529	0.000793347	0.00142803	**	0.861618	0.789755	0.94002	*		T_567	POLD1R689W	[InsT]567	32	15	7409247	6989196	0.0225678	0.141294		0.0277288	0.173607
T	POLEL424V	T>C	2671	3189	705384028	721735529	2.0998969542219e-14	4.72476814699928e-14	***	0.81859	0.777571	0.861773	*		T_89	POLD1R689W	[DelT]89	4	5	388062	349296	0.622906	0.879397		0.74382	1
T	POLDMLH1	T>C	30117	20536	705384028	721735529	0	0	***	1.43334	1.40814	1.45899	*		T_89	POLD1R689W	[InsT]89	9	2	388062	349296	0.0525145	0.280077		0.0694454	0.333338
T	POLD1R689W	T>C	582	444	705384028	721735529	8.09569785148504e-05	0.000157538	***	1.28111	1.13228	1.44952	*		C_234	POLD1S478N	[InsC]234	1	0	56781135	57895552	0.312608	0.687358		0.495141	0.861639
T	MSH2	T>C	5128	3886	705384028	721735529	3.79113461762989e-33	1.24073496576978e-32	***	1.28971	1.23706	1.34461	*		C_234	POLD1S478N	[DelC]234	9	7	56781135	57895552	0.589958	0.875814		0.625916	0.979694
T	MSH2	T>G	587	460	705384028	721735529	0.00037883	0.000717784	***	1.24718	1.10389	1.40907	*		C_567	POLD1S478N	[DelC]567	3	2	1286457	1339204	0.622554	0.879397		0.681479	1
T	POLEMSH2	T>A	22547	28288	705384028	721735529	4.2297745645414e-173	2.34264437420754e-172	***	0.778987	0.765475	0.792738	*		C_567	POLD1S478N	[InsC]567	7	6	1286457	1339204	0.726449	0.949728		0.786836	1
T	POLEMSH2	T>C	52701	58156	705384028	721735529	9.80292721206065e-91	4.41131724542729e-90	***	0.885662	0.875283	0.896163	*		C_89	POLD1S478N	[DelC]89	0	0	8884	8612	1	1		1	1
T	POLDMSH2	T>C	36627	25257	705384028	721735529	0	0	***	1.41734	1.3948	1.44024	*		C_89	POLD1S478N	[InsC]89	1	0	8884	8612	0.324834	0.687358		1	1
T	POLD1S478N	T>C	1834	1216	705384028	721735529	4.65803068017911e-26	1.28991618835729e-25	***	1.47405	1.37099	1.58487	*		T_234	POLD1S478N	[DelT]234	14	11	137779025	133549777	0.601582	0.879397		0.69094	1
T	MSH3	T>C	262	213	705384028	721735529	0.0456418	0.0699194		1.20218	1.00332	1.44046	*		T_234	POLD1S478N	[InsT]234	101	75	137779025	133549777	0.0795592	0.338235		0.0831272	0.386139
T	MSH3	T>G	126	140	705384028	721735529	0.295869	0.355043		0.87961	0.691455	1.11896			T_567	POLD1S478N	[InsT]567	336	221	7409247	6989196	2.8394836550175e-05	0.000314527	***	3.12250475546793e-05	0.000345877	***
T	POLEP286R	T>A	2915	3722	705384028	721735529	2.22712910849623e-27	6.41413183246914e-27	***	0.765437	0.729216	0.803456	*		T_567	POLD1S478N	[DelT]567	14	13	7409247	6989196	0.967393	1		1	1
T	POLEP286R	T>C	9007	10243	705384028	721735529	8.74393090097353e-26	2.33171490692628e-25	***	0.859408	0.835419	0.884087	*		T_89	POLD1S478N	[DelT]89	6	5	388062	349296	0.898688	1		1	1
T	POLEP286R	T>G	19169	27959	705384028	721735529	0	0	***	0.670069	0.657866	0.682499	*		T_89	POLD1S478N	[InsT]89	100	77	388062	349296	0.302655	0.687358		0.327999	0.861639
T	POLEL424V	T>G	1916	2657	705384028	721735529	8.60991535999137e-32	2.69527785182339e-31	***	0.704776	0.664568	0.747417	*		C_234	POLDMLH1	[DelC]234	1006	1063	56781135	57895552	0.417289	0.751121		0.428669	0.861639
T	POLDMLH1	T>G	4327	2858	705384028	721735529	3.67540695152025e-60	1.4701627806081e-59	***	1.4797	1.41142	1.55128	*		C_234	POLDMLH1	[InsC]234	42	33	56781135	57895552	0.261249	0.687358		0.298866	0.832977
T	POLD1R689W	T>G	357	269	705384028	721735529	0.00123475	0.00206749	**	1.29707	1.10723	1.51945	*		C_567	POLDMLH1	[DelC]567	525	569	1286457	1339204	0.505437	0.8087		0.506084	0.861639
T	SETD2	T>A	124	132	705384028	721735529	0.494374	0.539317		0.918111	0.718527	1.17313			C_567	POLDMLH1	[InsC]567	445	309	1286457	1339204	3.67986154420167e-08	5.88777847072267e-07	***	4.21831214775721e-08	6.74929943641154e-07	***
T	SETD2	T>C	257	227	705384028	721735529	0.266293	0.324968		1.10651	0.925601	1.32277			C_89	POLDMLH1	[DelC]89	20	14	8884	8612	0.348011	0.687358		0.393484	0.861639
T	SETD2	T>G	129	129	705384028	721735529	0.853974	0.853974		0.977344	0.765703	1.24748			C_89	POLDMLH1	[InsC]89	20	21	8884	8612	0.798144	0.982331		0.876311	1
T	POLEMSH2	T>G	74059	106029	705384028	721735529	0	0	***	0.682622	0.676244	0.689059	*		T_234	POLDMLH1	[DelT]234	1255	926	137779025	133549777	2.65624642886965e-10	5.46427836796042e-09	***	2.51532721752821e-10	5.17438741891517e-09	***
T	POLDMSH2	T>G	6558	4369	705384028	721735529	8.94557759108584e-87	3.78871521504812e-86	***	1.46703	1.41194	1.52427	*		T_234	POLDMLH1	[InsT]234	959	878	137779025	133549777	0.221729	0.61402		0.225022	0.693397
T	POLD1S478N	T>G	1078	771	705384028	721735529	2.98537814392248e-11	6.14134932464053e-11	***	1.36651	1.24585	1.49886	*		T_567	POLDMLH1	[InsT]567	3759	2766	7409247	6989196	2.76841272911806e-23	1.99325716496501e-21	***	2.33871543777164e-23	1.68387511519558e-21	***
T	WT	T>A	425	453	705384028	721735529	0.198952	0.255796		0.916934	0.803259	1.0467			T_567	POLDMLH1	[DelT]567	1498	1285	7409247	6989196	0.0124318	0.0852464		0.0129679	0.088923
T	WT	T>C	942	862	705384028	721735529	0.162423	0.216564		1.06805	0.973801	1.17142			T_89	POLDMLH1	[DelT]89	1028	939	388062	349296	0.744851	0.949728		0.751952	1
T	WT	T>G	433	450	705384028	721735529	0.36144	0.426618		0.940422	0.82418	1.07306			T_89	POLDMLH1	[InsT]89	1596	1448	388062	349296	0.827077	1		0.827612	1
															C_234	POLDMSH2	[DelC]234	1930	1965	56781135	57895552	0.963559	1		0.974435	1
															C_234	POLDMSH2	[InsC]234	47	46	56781135	57895552	0.843498	1		0.917485	1
															C_567	POLDMSH2	[DelC]567	1045	1132	1286457	1339204	0.353675	0.687358		0.356708	0.861639
															C_567	POLDMSH2	[InsC]567	575	468	1286457	1339204	7.40946472850403e-05	0.000711309	***	8.22423794077754e-05	0.000789527	***
															C_89	POLDMSH2	[DelC]89	28	21	8884	8612	0.372777	0.706315		0.394413	0.861639
															C_89	POLDMSH2	[InsC]89	26	22	8884	8612	0.638571	0.884405		0.667295	1
															T_234	POLDMSH2	[DelT]234	2496	1950	137779025	133549777	8.67088240214306e-13	2.4972141318172e-11	***	8.91268510739587e-13	2.56685331093001e-11	***
															T_234	POLDMSH2	[InsT]234	1237	1276	137779025	133549777	0.118866	0.438889		0.119706	0.465881
															T_567	POLDMSH2	[DelT]567	2602	2134	7409247	6989196	1.62790365380153e-06	2.13107387406746e-05	***	1.59745172205557e-06	2.09120952705456e-05	***
															T_567	POLDMSH2	[InsT]567	4324	3345	7409247	6989196	6.23547607173995e-18	2.24477138582638e-16	***	6.03025609768334e-18	2.170892195166e-16	***
															T_89	POLDMSH2	[DelT]89	1650	1470	388062	349296	0.774665	0.970015		0.788	1
															T_89	POLDMSH2	[InsT]89	1831	1663	388062	349296	0.790335	0.981105		0.799413	1
															C_234	POLEL424V	[DelC]234	11	11	56781135	57895552	0.963642	1		1	1
															C_234	POLEL424V	[InsC]234	0	2	56781135	57895552	0.161353	0.54267		0.500047	0.861639
															C_567	POLEL424V	[DelC]567	5	3	1286457	1339204	0.444819	0.790789		0.499652	0.861639
															C_567	POLEL424V	[InsC]567	8	9	1286457	1339204	0.873087	1		1	1
															C_89	POLEL424V	[DelC]89	0	0	8884	8612	1	1		1	1
															C_89	POLEL424V	[InsC]89	0	0	8884	8612	1	1		1	1
															T_234	POLEL424V	[DelT]234	36	36	137779025	133549777	0.894765	1		0.906759	1
															T_234	POLEL424V	[InsT]234	36	46	137779025	133549777	0.212906	0.613169		0.225627	0.693397
															T_567	POLEL424V	[InsT]567	337	444	7409247	6989196	3.38386552086717e-06	4.06063862504061e-05	***	3.69922601291891e-06	4.43907121550269e-05	***
															T_567	POLEL424V	[DelT]567	88	74	7409247	6989196	0.46604	0.801275		0.480189	0.861639
															T_89	POLEL424V	[InsT]89	241	245	388062	349296	0.179492	0.555253		0.187768	0.653822
															T_89	POLEL424V	[DelT]89	53	43	388062	349296	0.612716	0.879397		0.682909	1
															C_234	POLEMSH2	[InsC]234	58	40	56781135	57895552	0.0555477	0.285674		0.0684652	0.333338
															C_234	POLEMSH2	[DelC]234	368	594	56781135	57895552	2.83943191933042e-12	6.814636606393e-11	***	2.68119298447967e-12	6.43486316275121e-11	***
															C_567	POLEMSH2	[InsC]567	63	74	1286457	1339204	0.480935	0.803103		0.495284	0.861639
															C_567	POLEMSH2	[DelC]567	85	138	1286457	1339204	0.00115484	0.00978219	**	0.00125966	0.0106701	*
															C_89	POLEMSH2	[InsC]89	4	6	8884	8612	0.495429	0.803103		0.542904	0.888388
															C_89	POLEMSH2	[DelC]89	3	2	8884	8612	0.679973	0.927964		1	1
															T_234	POLEMSH2	[InsT]234	459	575	137779025	133549777	3.97123916839678e-05	0.00040847	***	3.97446297574363e-05	0.000408802	***
															T_234	POLEMSH2	[DelT]234	1145	1586	137779025	133549777	2.15363756473513e-20	1.03374603107286e-18	***	1.92589161232883e-20	9.2442797391784e-19	***
															T_567	POLEMSH2	[InsT]567	3014	3677	7409247	6989196	9.0036728771675e-26	1.29652889431212e-23	***	9.09214931321421e-26	1.30926950110285e-23	***
															T_567	POLEMSH2	[DelT]567	1059	1254	7409247	6989196	4.76224998054148e-08	6.85763997197973e-07	***	4.89829694846918e-08	7.05354760579561e-07	***
															T_89	POLEMSH2	[InsT]89	1680	1375	388062	349296	0.00889943	0.0650903		0.00907569	0.0687842
															T_89	POLEMSH2	[DelT]89	520	464	388062	349296	0.891651	1		0.898433	1
															C_234	POLEP286R	[DelC]234	6	10	56781135	57895552	0.336465	0.687358		0.454844	0.861639
															C_234	POLEP286R	[InsC]234	1	5	56781135	57895552	0.107558	0.418605		0.218883	0.693397
															C_567	POLEP286R	[DelC]567	3	4	1286457	1339204	0.745272	0.949728		1	1
															C_567	POLEP286R	[InsC]567	5	13	1286457	1339204	0.0717421	0.333254		0.0974528	0.438537
															C_89	POLEP286R	[DelC]89	0	1	8884	8612	0.309787	0.687358		0.492227	0.861639
															C_89	POLEP286R	[InsC]89	0	0	8884	8612	1	1		1	1
															T_234	POLEP286R	[DelT]234	33	27	137779025	133549777	0.513151	0.81202		0.522009	0.874061
															T_234	POLEP286R	[InsT]234	52	72	137779025	133549777	0.048854	0.270576		0.0588498	0.325937
															T_567	POLEP286R	[DelT]567	37	28	7409247	6989196	0.378056	0.707013		0.388284	0.861639
															T_567	POLEP286R	[InsT]567	358	503	7409247	6989196	6.62818355724415e-09	1.19307304030395e-07	***	7.46681658198799e-09	1.34402698475784e-07	***
															T_89	POLEP286R	[DelT]89	14	15	388062	349296	0.638737	0.884405		0.71152	1
															T_89	POLEP286R	[InsT]89	197	201	388062	349296	0.210904	0.613169		0.228284	0.693397
															C_234	SETD2	[DelC]234	1	3	56781135	57895552	0.326785	0.687358		0.625071	0.979694
															C_234	SETD2	[InsC]234	0	0	56781135	57895552	1	1		1	1
															C_567	SETD2	[DelC]567	0	0	1286457	1339204	1	1		1	1
															C_567	SETD2	[InsC]567	3	0	1286457	1339204	0.0771943	0.338235		0.117617	0.465881
															C_89	SETD2	[DelC]89	0	0	8884	8612	1	1		1	1
															C_89	SETD2	[InsC]89	0	1	8884	8612	0.309787	0.687358		0.492227	0.861639
															T_234	SETD2	[DelT]234	5	6	137779025	133549777	0.7239	0.949728		0.771176	1
															T_234	SETD2	[InsT]234	3	0	137779025	133549777	0.0881459	0.362657		0.250182	0.720525
															T_567	SETD2	[DelT]567	5	3	7409247	6989196	0.532064	0.832796		0.727492	1
															T_567	SETD2	[InsT]567	23	11	7409247	6989196	0.0589349	0.292642		0.0612045	0.326424
															T_89	SETD2	[InsT]89	14	11	388062	349296	0.735668	0.949728		0.8422	1
															T_89	SETD2	[DelT]89	3	4	388062	349296	0.604613	0.879397		0.714567	1
															C_234	WT	[DelC]234	8	17	56781135	57895552	0.079861	0.338235		0.108166	0.465015
															C_234	WT	[InsC]234	1	2	56781135	57895552	0.575108	0.872598		1	1
															C_567	WT	[InsC]567	3	1	1286457	1339204	0.29816	0.687358		0.365262	0.861639
															C_567	WT	[DelC]567	4	0	1286457	1339204	0.0412916	0.23784		0.0576271	0.325937
															C_89	WT	[DelC]89	0	0	8884	8612	1	1		1	1
															C_89	WT	[InsC]89	0	0	8884	8612	1	1		1	1
															T_234	WT	[DelT]234	31	13	137779025	133549777	0.00904032	0.0650903		0.00993897	0.0715606
															T_234	WT	[InsT]234	13	10	137779025	133549777	0.581732	0.872598		0.6785	1
															T_567	WT	[DelT]567	26	19	7409247	6989196	0.39635	0.72246		0.456823	0.861639
															T_567	WT	[InsT]567	51	54	7409247	6989196	0.553877	0.857617		0.559772	0.905698
															T_89	WT	[DelT]89	21	25	388062	349296	0.343306	0.687358		0.377403	0.861639
															T_89	WT	[InsT]89	40	42	388062	349296	0.485235	0.803103		0.508319	0.861639

## Sheet: Supplementary Table 7
Supplementary Table 7 | Full 476 indel subtypes.
Also see Extended Data Fig. 3e.
IndelType_476_full	indel_type	Indel_subtype	Figlabel
A[Ins(C):R0]A	Insertion	Ins(C)	A[Ins(C):R0]A
A[Ins(C):R0]G	Insertion	Ins(C)	A[Ins(C):R0]G
A[Ins(C):R0]T	Insertion	Ins(C)	A[Ins(C):R0]T
A[Ins(C):R1]A	Insertion	Ins(C)	A[Ins(C):R1]A
A[Ins(C):R1]G	Insertion	Ins(C)	A[Ins(C):R1]G
A[Ins(C):R1]T	Insertion	Ins(C)	A[Ins(C):R1]T
A[Ins(C):R2]A	Insertion	Ins(C)	A[Ins(C):R2]A
A[Ins(C):R2]G	Insertion	Ins(C)	A[Ins(C):R2]G
A[Ins(C):R2]T	Insertion	Ins(C)	A[Ins(C):R2]T
A[Ins(C):R3]A	Insertion	Ins(C)	A[Ins(C):R3]A
A[Ins(C):R3]G	Insertion	Ins(C)	A[Ins(C):R3]G
A[Ins(C):R3]T	Insertion	Ins(C)	A[Ins(C):R3]T
A[Ins(C):R4]A	Insertion	Ins(C)	A[Ins(C):R4]A
A[Ins(C):R4]G	Insertion	Ins(C)	A[Ins(C):R4]G
A[Ins(C):R4]T	Insertion	Ins(C)	A[Ins(C):R4]T
A[Ins(C):R5]A	Insertion	Ins(C)	A[Ins(C):R5]A
A[Ins(C):R5]G	Insertion	Ins(C)	A[Ins(C):R5]G
A[Ins(C):R5]T	Insertion	Ins(C)	A[Ins(C):R5]T
A[Ins(C):R6]A	Insertion	Ins(C)	A[Ins(C):R6]A
A[Ins(C):R6]G	Insertion	Ins(C)	A[Ins(C):R6]G
A[Ins(C):R6]T	Insertion	Ins(C)	A[Ins(C):R6]T
A[Ins(C):R7]A	Insertion	Ins(C)	A[Ins(C):R7]A
A[Ins(C):R7]G	Insertion	Ins(C)	A[Ins(C):R7]G
A[Ins(C):R7]T	Insertion	Ins(C)	A[Ins(C):R7]T
A[Ins(C):R8]A	Insertion	Ins(C)	A[Ins(C):R8]A
A[Ins(C):R8]G	Insertion	Ins(C)	A[Ins(C):R8]G
A[Ins(C):R8]T	Insertion	Ins(C)	A[Ins(C):R8]T
A[Ins(C):R9]A	Insertion	Ins(C)	A[Ins(C):R9]A
A[Ins(C):R9]G	Insertion	Ins(C)	A[Ins(C):R9]G
A[Ins(C):R9]T	Insertion	Ins(C)	A[Ins(C):R9]T
G[Ins(C):R0]A	Insertion	Ins(C)	G[Ins(C):R0]A
G[Ins(C):R0]G	Insertion	Ins(C)	G[Ins(C):R0]G
G[Ins(C):R0]T	Insertion	Ins(C)	G[Ins(C):R0]T
G[Ins(C):R1]A	Insertion	Ins(C)	G[Ins(C):R1]A
G[Ins(C):R1]G	Insertion	Ins(C)	G[Ins(C):R1]G
G[Ins(C):R1]T	Insertion	Ins(C)	G[Ins(C):R1]T
G[Ins(C):R2]A	Insertion	Ins(C)	G[Ins(C):R2]A
G[Ins(C):R2]G	Insertion	Ins(C)	G[Ins(C):R2]G
G[Ins(C):R2]T	Insertion	Ins(C)	G[Ins(C):R2]T
G[Ins(C):R3]A	Insertion	Ins(C)	G[Ins(C):R3]A
G[Ins(C):R3]G	Insertion	Ins(C)	G[Ins(C):R3]G
G[Ins(C):R3]T	Insertion	Ins(C)	G[Ins(C):R3]T
G[Ins(C):R4]A	Insertion	Ins(C)	G[Ins(C):R4]A
G[Ins(C):R4]G	Insertion	Ins(C)	G[Ins(C):R4]G
G[Ins(C):R4]T	Insertion	Ins(C)	G[Ins(C):R4]T
G[Ins(C):R5]A	Insertion	Ins(C)	G[Ins(C):R5]A
G[Ins(C):R5]G	Insertion	Ins(C)	G[Ins(C):R5]G
G[Ins(C):R5]T	Insertion	Ins(C)	G[Ins(C):R5]T
G[Ins(C):R6]A	Insertion	Ins(C)	G[Ins(C):R6]A
G[Ins(C):R6]G	Insertion	Ins(C)	G[Ins(C):R6]G
G[Ins(C):R6]T	Insertion	Ins(C)	G[Ins(C):R6]T
G[Ins(C):R7]A	Insertion	Ins(C)	G[Ins(C):R7]A
G[Ins(C):R7]G	Insertion	Ins(C)	G[Ins(C):R7]G
G[Ins(C):R7]T	Insertion	Ins(C)	G[Ins(C):R7]T
G[Ins(C):R8]A	Insertion	Ins(C)	G[Ins(C):R8]A
G[Ins(C):R8]G	Insertion	Ins(C)	G[Ins(C):R8]G
G[Ins(C):R8]T	Insertion	Ins(C)	G[Ins(C):R8]T
G[Ins(C):R9]A	Insertion	Ins(C)	G[Ins(C):R9]A
G[Ins(C):R9]G	Insertion	Ins(C)	G[Ins(C):R9]G
G[Ins(C):R9]T	Insertion	Ins(C)	G[Ins(C):R9]T
T[Ins(C):R0]A	Insertion	Ins(C)	T[Ins(C):R0]A
T[Ins(C):R0]G	Insertion	Ins(C)	T[Ins(C):R0]G
T[Ins(C):R0]T	Insertion	Ins(C)	T[Ins(C):R0]T
T[Ins(C):R1]A	Insertion	Ins(C)	T[Ins(C):R1]A
T[Ins(C):R1]G	Insertion	Ins(C)	T[Ins(C):R1]G
T[Ins(C):R1]T	Insertion	Ins(C)	T[Ins(C):R1]T
T[Ins(C):R2]A	Insertion	Ins(C)	T[Ins(C):R2]A
T[Ins(C):R2]G	Insertion	Ins(C)	T[Ins(C):R2]G
T[Ins(C):R2]T	Insertion	Ins(C)	T[Ins(C):R2]T
T[Ins(C):R3]A	Insertion	Ins(C)	T[Ins(C):R3]A
T[Ins(C):R3]G	Insertion	Ins(C)	T[Ins(C):R3]G
T[Ins(C):R3]T	Insertion	Ins(C)	T[Ins(C):R3]T
T[Ins(C):R4]A	Insertion	Ins(C)	T[Ins(C):R4]A
T[Ins(C):R4]G	Insertion	Ins(C)	T[Ins(C):R4]G
T[Ins(C):R4]T	Insertion	Ins(C)	T[Ins(C):R4]T
T[Ins(C):R5]A	Insertion	Ins(C)	T[Ins(C):R5]A
T[Ins(C):R5]G	Insertion	Ins(C)	T[Ins(C):R5]G
T[Ins(C):R5]T	Insertion	Ins(C)	T[Ins(C):R5]T
T[Ins(C):R6]A	Insertion	Ins(C)	T[Ins(C):R6]A
T[Ins(C):R6]G	Insertion	Ins(C)	T[Ins(C):R6]G
T[Ins(C):R6]T	Insertion	Ins(C)	T[Ins(C):R6]T
T[Ins(C):R7]A	Insertion	Ins(C)	T[Ins(C):R7]A
T[Ins(C):R7]G	Insertion	Ins(C)	T[Ins(C):R7]G
T[Ins(C):R7]T	Insertion	Ins(C)	T[Ins(C):R7]T
T[Ins(C):R8]A	Insertion	Ins(C)	T[Ins(C):R8]A
T[Ins(C):R8]G	Insertion	Ins(C)	T[Ins(C):R8]G
T[Ins(C):R8]T	Insertion	Ins(C)	T[Ins(C):R8]T
T[Ins(C):R9]A	Insertion	Ins(C)	T[Ins(C):R9]A
T[Ins(C):R9]G	Insertion	Ins(C)	T[Ins(C):R9]G
T[Ins(C):R9]T	Insertion	Ins(C)	T[Ins(C):R9]T
A[Ins(T):R0]A	Insertion	Ins(T)	A[Ins(T):R0]A
A[Ins(T):R0]C	Insertion	Ins(T)	A[Ins(T):R0]C
A[Ins(T):R0]G	Insertion	Ins(T)	A[Ins(T):R0]G
A[Ins(T):R1]A	Insertion	Ins(T)	A[Ins(T):R1]A
A[Ins(T):R1]C	Insertion	Ins(T)	A[Ins(T):R1]C
A[Ins(T):R1]G	Insertion	Ins(T)	A[Ins(T):R1]G
A[Ins(T):R2]A	Insertion	Ins(T)	A[Ins(T):R2]A
A[Ins(T):R2]C	Insertion	Ins(T)	A[Ins(T):R2]C
A[Ins(T):R2]G	Insertion	Ins(T)	A[Ins(T):R2]G
A[Ins(T):R3]A	Insertion	Ins(T)	A[Ins(T):R3]A
A[Ins(T):R3]C	Insertion	Ins(T)	A[Ins(T):R3]C
A[Ins(T):R3]G	Insertion	Ins(T)	A[Ins(T):R3]G
A[Ins(T):R4]A	Insertion	Ins(T)	A[Ins(T):R4]A
A[Ins(T):R4]C	Insertion	Ins(T)	A[Ins(T):R4]C
A[Ins(T):R4]G	Insertion	Ins(T)	A[Ins(T):R4]G
A[Ins(T):R5]A	Insertion	Ins(T)	A[Ins(T):R5]A
A[Ins(T):R5]C	Insertion	Ins(T)	A[Ins(T):R5]C
A[Ins(T):R5]G	Insertion	Ins(T)	A[Ins(T):R5]G
A[Ins(T):R6]A	Insertion	Ins(T)	A[Ins(T):R6]A
A[Ins(T):R6]C	Insertion	Ins(T)	A[Ins(T):R6]C
A[Ins(T):R6]G	Insertion	Ins(T)	A[Ins(T):R6]G
A[Ins(T):R7]A	Insertion	Ins(T)	A[Ins(T):R7]A
A[Ins(T):R7]C	Insertion	Ins(T)	A[Ins(T):R7]C
A[Ins(T):R7]G	Insertion	Ins(T)	A[Ins(T):R7]G
A[Ins(T):R8]A	Insertion	Ins(T)	A[Ins(T):R8]A
A[Ins(T):R8]C	Insertion	Ins(T)	A[Ins(T):R8]C
A[Ins(T):R8]G	Insertion	Ins(T)	A[Ins(T):R8]G
A[Ins(T):R9]A	Insertion	Ins(T)	A[Ins(T):R9]A
A[Ins(T):R9]C	Insertion	Ins(T)	A[Ins(T):R9]C
A[Ins(T):R9]G	Insertion	Ins(T)	A[Ins(T):R9]G
C[Ins(T):R0]A	Insertion	Ins(T)	C[Ins(T):R0]A
C[Ins(T):R0]C	Insertion	Ins(T)	C[Ins(T):R0]C
C[Ins(T):R0]G	Insertion	Ins(T)	C[Ins(T):R0]G
C[Ins(T):R1]A	Insertion	Ins(T)	C[Ins(T):R1]A
C[Ins(T):R1]C	Insertion	Ins(T)	C[Ins(T):R1]C
C[Ins(T):R1]G	Insertion	Ins(T)	C[Ins(T):R1]G
C[Ins(T):R2]A	Insertion	Ins(T)	C[Ins(T):R2]A
C[Ins(T):R2]C	Insertion	Ins(T)	C[Ins(T):R2]C
C[Ins(T):R2]G	Insertion	Ins(T)	C[Ins(T):R2]G
C[Ins(T):R3]A	Insertion	Ins(T)	C[Ins(T):R3]A
C[Ins(T):R3]C	Insertion	Ins(T)	C[Ins(T):R3]C
C[Ins(T):R3]G	Insertion	Ins(T)	C[Ins(T):R3]G
C[Ins(T):R4]A	Insertion	Ins(T)	C[Ins(T):R4]A
C[Ins(T):R4]C	Insertion	Ins(T)	C[Ins(T):R4]C
C[Ins(T):R4]G	Insertion	Ins(T)	C[Ins(T):R4]G
C[Ins(T):R5]A	Insertion	Ins(T)	C[Ins(T):R5]A
C[Ins(T):R5]C	Insertion	Ins(T)	C[Ins(T):R5]C
C[Ins(T):R5]G	Insertion	Ins(T)	C[Ins(T):R5]G
C[Ins(T):R6]A	Insertion	Ins(T)	C[Ins(T):R6]A
C[Ins(T):R6]C	Insertion	Ins(T)	C[Ins(T):R6]C
C[Ins(T):R6]G	Insertion	Ins(T)	C[Ins(T):R6]G
C[Ins(T):R7]A	Insertion	Ins(T)	C[Ins(T):R7]A
C[Ins(T):R7]C	Insertion	Ins(T)	C[Ins(T):R7]C
C[Ins(T):R7]G	Insertion	Ins(T)	C[Ins(T):R7]G
C[Ins(T):R8]A	Insertion	Ins(T)	C[Ins(T):R8]A
C[Ins(T):R8]C	Insertion	Ins(T)	C[Ins(T):R8]C
C[Ins(T):R8]G	Insertion	Ins(T)	C[Ins(T):R8]G
C[Ins(T):R9]A	Insertion	Ins(T)	C[Ins(T):R9]A
C[Ins(T):R9]C	Insertion	Ins(T)	C[Ins(T):R9]C
C[Ins(T):R9]G	Insertion	Ins(T)	C[Ins(T):R9]G
G[Ins(T):R0]A	Insertion	Ins(T)	G[Ins(T):R0]A
G[Ins(T):R0]C	Insertion	Ins(T)	G[Ins(T):R0]C
G[Ins(T):R0]G	Insertion	Ins(T)	G[Ins(T):R0]G
G[Ins(T):R1]A	Insertion	Ins(T)	G[Ins(T):R1]A
G[Ins(T):R1]C	Insertion	Ins(T)	G[Ins(T):R1]C
G[Ins(T):R1]G	Insertion	Ins(T)	G[Ins(T):R1]G
G[Ins(T):R2]A	Insertion	Ins(T)	G[Ins(T):R2]A
G[Ins(T):R2]C	Insertion	Ins(T)	G[Ins(T):R2]C
G[Ins(T):R2]G	Insertion	Ins(T)	G[Ins(T):R2]G
G[Ins(T):R3]A	Insertion	Ins(T)	G[Ins(T):R3]A
G[Ins(T):R3]C	Insertion	Ins(T)	G[Ins(T):R3]C
G[Ins(T):R3]G	Insertion	Ins(T)	G[Ins(T):R3]G
G[Ins(T):R4]A	Insertion	Ins(T)	G[Ins(T):R4]A
G[Ins(T):R4]C	Insertion	Ins(T)	G[Ins(T):R4]C
G[Ins(T):R4]G	Insertion	Ins(T)	G[Ins(T):R4]G
G[Ins(T):R5]A	Insertion	Ins(T)	G[Ins(T):R5]A
G[Ins(T):R5]C	Insertion	Ins(T)	G[Ins(T):R5]C
G[Ins(T):R5]G	Insertion	Ins(T)	G[Ins(T):R5]G
G[Ins(T):R6]A	Insertion	Ins(T)	G[Ins(T):R6]A
G[Ins(T):R6]C	Insertion	Ins(T)	G[Ins(T):R6]C
G[Ins(T):R6]G	Insertion	Ins(T)	G[Ins(T):R6]G
G[Ins(T):R7]A	Insertion	Ins(T)	G[Ins(T):R7]A
G[Ins(T):R7]C	Insertion	Ins(T)	G[Ins(T):R7]C
G[Ins(T):R7]G	Insertion	Ins(T)	G[Ins(T):R7]G
G[Ins(T):R8]A	Insertion	Ins(T)	G[Ins(T):R8]A
G[Ins(T):R8]C	Insertion	Ins(T)	G[Ins(T):R8]C
G[Ins(T):R8]G	Insertion	Ins(T)	G[Ins(T):R8]G
G[Ins(T):R9]A	Insertion	Ins(T)	G[Ins(T):R9]A
G[Ins(T):R9]C	Insertion	Ins(T)	G[Ins(T):R9]C
G[Ins(T):R9]G	Insertion	Ins(T)	G[Ins(T):R9]G
Ins(2,4):M	Insertion	Ins(2,):R(0,9)	Ins(2,4):M
Ins(5,):M	Insertion	Ins(2,):R(0,9)	Ins(5,):M
Ins2:U1:R0	Insertion	Ins(2,):R(0,9)	Ins2:U1:R0
Ins3:U1:R0	Insertion	Ins(2,):R(0,9)	Ins3:U1:R0
Ins4:U1:R0	Insertion	Ins(2,):R(0,9)	Ins4:U1:R0
Ins2:U2:R0	Insertion	Ins(2,):R(0,9)	Ins2:U2:R0
Ins3:U3:R0	Insertion	Ins(2,):R(0,9)	Ins3:U3:R0
Ins4:U2:R0	Insertion	Ins(2,):R(0,9)	Ins4:U2:R0
Ins4:U4:R0	Insertion	Ins(2,):R(0,9)	Ins4:U4:R0
Ins(5,):R0	Insertion	Ins(2,):R(0,9)	Ins(5,):R0
Ins2:U1:R1	Insertion	Ins(2,):R(0,9)	Ins2:U1:R1
Ins2:U1:R2	Insertion	Ins(2,):R(0,9)	Ins2:U1:R2
Ins2:U1:R3	Insertion	Ins(2,):R(0,9)	Ins2:U1:R3
Ins2:U1:R4	Insertion	Ins(2,):R(0,9)	Ins2:U1:R4
Ins2:U1:R(5,9)	Insertion	Ins(2,):R(0,9)	Ins2:U1:R(5,9)
Ins2:U2:R1	Insertion	Ins(2,):R(0,9)	Ins2:U2:R1
Ins2:U2:R2	Insertion	Ins(2,):R(0,9)	Ins2:U2:R2
Ins2:U2:R3	Insertion	Ins(2,):R(0,9)	Ins2:U2:R3
Ins2:U2:R4	Insertion	Ins(2,):R(0,9)	Ins2:U2:R4
Ins2:U2:R(5,9)	Insertion	Ins(2,):R(0,9)	Ins2:U2:R(5,9)
Ins3:U1:R1	Insertion	Ins(2,):R(0,9)	Ins3:U1:R1
Ins3:U1:R2	Insertion	Ins(2,):R(0,9)	Ins3:U1:R2
Ins3:U1:R3	Insertion	Ins(2,):R(0,9)	Ins3:U1:R3
Ins3:U1:R4	Insertion	Ins(2,):R(0,9)	Ins3:U1:R4
Ins3:U1:R(5,9)	Insertion	Ins(2,):R(0,9)	Ins3:U1:R(5,9)
Ins3:U3:R1	Insertion	Ins(2,):R(0,9)	Ins3:U3:R1
Ins3:U3:R2	Insertion	Ins(2,):R(0,9)	Ins3:U3:R2
Ins3:U3:R3	Insertion	Ins(2,):R(0,9)	Ins3:U3:R3
Ins3:U3:R4	Insertion	Ins(2,):R(0,9)	Ins3:U3:R4
Ins3:U3:R(5,9)	Insertion	Ins(2,):R(0,9)	Ins3:U3:R(5,9)
Ins4:U1:R1	Insertion	Ins(2,):R(0,9)	Ins4:U1:R1
Ins4:U1:R2	Insertion	Ins(2,):R(0,9)	Ins4:U1:R2
Ins4:U1:R3	Insertion	Ins(2,):R(0,9)	Ins4:U1:R3
Ins4:U1:R4	Insertion	Ins(2,):R(0,9)	Ins4:U1:R4
Ins4:U1:R(5,9)	Insertion	Ins(2,):R(0,9)	Ins4:U1:R(5,9)
Ins4:U2:R1	Insertion	Ins(2,):R(0,9)	Ins4:U2:R1
Ins4:U2:R2	Insertion	Ins(2,):R(0,9)	Ins4:U2:R2
Ins4:U2:R3	Insertion	Ins(2,):R(0,9)	Ins4:U2:R3
Ins4:U2:R4	Insertion	Ins(2,):R(0,9)	Ins4:U2:R4
Ins4:U2:R(5,9)	Insertion	Ins(2,):R(0,9)	Ins4:U2:R(5,9)
Ins4:U4:R1	Insertion	Ins(2,):R(0,9)	Ins4:U4:R1
Ins4:U4:R2	Insertion	Ins(2,):R(0,9)	Ins4:U4:R2
Ins4:U4:R3	Insertion	Ins(2,):R(0,9)	Ins4:U4:R3
Ins4:U4:R4	Insertion	Ins(2,):R(0,9)	Ins4:U4:R4
Ins4:U4:R(5,9)	Insertion	Ins(2,):R(0,9)	Ins4:U4:R(5,9)
Ins(5,):U1:R1	Insertion	Ins(2,):R(0,9)	Ins(5,):U1:R1
Ins(5,):U1:R2	Insertion	Ins(2,):R(0,9)	Ins(5,):U1:R2
Ins(5,):U1:R3	Insertion	Ins(2,):R(0,9)	Ins(5,):U1:R3
Ins(5,):U1:R4	Insertion	Ins(2,):R(0,9)	Ins(5,):U1:R4
Ins(5,):U1:R(5,9)	Insertion	Ins(2,):R(0,9)	Ins(5,):U1:R(5,9)
Ins(5,):U2:R1	Insertion	Ins(2,):R(0,9)	Ins(5,):U2:R1
Ins(5,):U2:R2	Insertion	Ins(2,):R(0,9)	Ins(5,):U2:R2
Ins(5,):U2:R3	Insertion	Ins(2,):R(0,9)	Ins(5,):U2:R3
Ins(5,):U2:R4	Insertion	Ins(2,):R(0,9)	Ins(5,):U2:R4
Ins(5,):U2:R(5,9)	Insertion	Ins(2,):R(0,9)	Ins(5,):U2:R(5,9)
Ins(5,):U(3,):R1	Insertion	Ins(2,):R(0,9)	Ins(5,):U(3,):R1
Ins(5,):U(3,):R2	Insertion	Ins(2,):R(0,9)	Ins(5,):U(3,):R2
Ins(5,):U(3,):R3	Insertion	Ins(2,):R(0,9)	Ins(5,):U(3,):R3
Ins(5,):U(3,):R4	Insertion	Ins(2,):R(0,9)	Ins(5,):U(3,):R4
Ins(5,):U(3,):R(5,9)	Insertion	Ins(2,):R(0,9)	Ins(5,):U(3,):R(5,9)
A[Del(C):R1]A	Deletion	Del(C)	A[Del(C):R1]A
A[Del(C):R1]G	Deletion	Del(C)	A[Del(C):R1]G
A[Del(C):R1]T	Deletion	Del(C)	A[Del(C):R1]T
A[Del(C):R2]A	Deletion	Del(C)	A[Del(C):R2]A
A[Del(C):R2]G	Deletion	Del(C)	A[Del(C):R2]G
A[Del(C):R2]T	Deletion	Del(C)	A[Del(C):R2]T
A[Del(C):R3]A	Deletion	Del(C)	A[Del(C):R3]A
A[Del(C):R3]G	Deletion	Del(C)	A[Del(C):R3]G
A[Del(C):R3]T	Deletion	Del(C)	A[Del(C):R3]T
A[Del(C):R4]A	Deletion	Del(C)	A[Del(C):R4]A
A[Del(C):R4]G	Deletion	Del(C)	A[Del(C):R4]G
A[Del(C):R4]T	Deletion	Del(C)	A[Del(C):R4]T
A[Del(C):R5]A	Deletion	Del(C)	A[Del(C):R5]A
A[Del(C):R5]G	Deletion	Del(C)	A[Del(C):R5]G
A[Del(C):R5]T	Deletion	Del(C)	A[Del(C):R5]T
A[Del(C):R6]A	Deletion	Del(C)	A[Del(C):R6]A
A[Del(C):R6]G	Deletion	Del(C)	A[Del(C):R6]G
A[Del(C):R6]T	Deletion	Del(C)	A[Del(C):R6]T
A[Del(C):R7]A	Deletion	Del(C)	A[Del(C):R7]A
A[Del(C):R7]G	Deletion	Del(C)	A[Del(C):R7]G
A[Del(C):R7]T	Deletion	Del(C)	A[Del(C):R7]T
A[Del(C):R8]A	Deletion	Del(C)	A[Del(C):R8]A
A[Del(C):R8]G	Deletion	Del(C)	A[Del(C):R8]G
A[Del(C):R8]T	Deletion	Del(C)	A[Del(C):R8]T
A[Del(C):R9]A	Deletion	Del(C)	A[Del(C):R9]A
A[Del(C):R9]G	Deletion	Del(C)	A[Del(C):R9]G
A[Del(C):R9]T	Deletion	Del(C)	A[Del(C):R9]T
G[Del(C):R1]A	Deletion	Del(C)	G[Del(C):R1]A
G[Del(C):R1]G	Deletion	Del(C)	G[Del(C):R1]G
G[Del(C):R1]T	Deletion	Del(C)	G[Del(C):R1]T
G[Del(C):R2]A	Deletion	Del(C)	G[Del(C):R2]A
G[Del(C):R2]G	Deletion	Del(C)	G[Del(C):R2]G
G[Del(C):R2]T	Deletion	Del(C)	G[Del(C):R2]T
G[Del(C):R3]A	Deletion	Del(C)	G[Del(C):R3]A
G[Del(C):R3]G	Deletion	Del(C)	G[Del(C):R3]G
G[Del(C):R3]T	Deletion	Del(C)	G[Del(C):R3]T
G[Del(C):R4]A	Deletion	Del(C)	G[Del(C):R4]A
G[Del(C):R4]G	Deletion	Del(C)	G[Del(C):R4]G
G[Del(C):R4]T	Deletion	Del(C)	G[Del(C):R4]T
G[Del(C):R5]A	Deletion	Del(C)	G[Del(C):R5]A
G[Del(C):R5]G	Deletion	Del(C)	G[Del(C):R5]G
G[Del(C):R5]T	Deletion	Del(C)	G[Del(C):R5]T
G[Del(C):R6]A	Deletion	Del(C)	G[Del(C):R6]A
G[Del(C):R6]G	Deletion	Del(C)	G[Del(C):R6]G
G[Del(C):R6]T	Deletion	Del(C)	G[Del(C):R6]T
G[Del(C):R7]A	Deletion	Del(C)	G[Del(C):R7]A
G[Del(C):R7]G	Deletion	Del(C)	G[Del(C):R7]G
G[Del(C):R7]T	Deletion	Del(C)	G[Del(C):R7]T
G[Del(C):R8]A	Deletion	Del(C)	G[Del(C):R8]A
G[Del(C):R8]G	Deletion	Del(C)	G[Del(C):R8]G
G[Del(C):R8]T	Deletion	Del(C)	G[Del(C):R8]T
G[Del(C):R9]A	Deletion	Del(C)	G[Del(C):R9]A
G[Del(C):R9]G	Deletion	Del(C)	G[Del(C):R9]G
G[Del(C):R9]T	Deletion	Del(C)	G[Del(C):R9]T
T[Del(C):R1]A	Deletion	Del(C)	T[Del(C):R1]A
T[Del(C):R1]G	Deletion	Del(C)	T[Del(C):R1]G
T[Del(C):R1]T	Deletion	Del(C)	T[Del(C):R1]T
T[Del(C):R2]A	Deletion	Del(C)	T[Del(C):R2]A
T[Del(C):R2]G	Deletion	Del(C)	T[Del(C):R2]G
T[Del(C):R2]T	Deletion	Del(C)	T[Del(C):R2]T
T[Del(C):R3]A	Deletion	Del(C)	T[Del(C):R3]A
T[Del(C):R3]G	Deletion	Del(C)	T[Del(C):R3]G
T[Del(C):R3]T	Deletion	Del(C)	T[Del(C):R3]T
T[Del(C):R4]A	Deletion	Del(C)	T[Del(C):R4]A
T[Del(C):R4]G	Deletion	Del(C)	T[Del(C):R4]G
T[Del(C):R4]T	Deletion	Del(C)	T[Del(C):R4]T
T[Del(C):R5]A	Deletion	Del(C)	T[Del(C):R5]A
T[Del(C):R5]G	Deletion	Del(C)	T[Del(C):R5]G
T[Del(C):R5]T	Deletion	Del(C)	T[Del(C):R5]T
T[Del(C):R6]A	Deletion	Del(C)	T[Del(C):R6]A
T[Del(C):R6]G	Deletion	Del(C)	T[Del(C):R6]G
T[Del(C):R6]T	Deletion	Del(C)	T[Del(C):R6]T
T[Del(C):R7]A	Deletion	Del(C)	T[Del(C):R7]A
T[Del(C):R7]G	Deletion	Del(C)	T[Del(C):R7]G
T[Del(C):R7]T	Deletion	Del(C)	T[Del(C):R7]T
T[Del(C):R8]A	Deletion	Del(C)	T[Del(C):R8]A
T[Del(C):R8]G	Deletion	Del(C)	T[Del(C):R8]G
T[Del(C):R8]T	Deletion	Del(C)	T[Del(C):R8]T
T[Del(C):R9]A	Deletion	Del(C)	T[Del(C):R9]A
T[Del(C):R9]G	Deletion	Del(C)	T[Del(C):R9]G
T[Del(C):R9]T	Deletion	Del(C)	T[Del(C):R9]T
A[Del(T):R1]A	Deletion	Del(T)	A[Del(T):R1]A
A[Del(T):R1]C	Deletion	Del(T)	A[Del(T):R1]C
A[Del(T):R1]G	Deletion	Del(T)	A[Del(T):R1]G
A[Del(T):R2]A	Deletion	Del(T)	A[Del(T):R2]A
A[Del(T):R2]C	Deletion	Del(T)	A[Del(T):R2]C
A[Del(T):R2]G	Deletion	Del(T)	A[Del(T):R2]G
A[Del(T):R3]A	Deletion	Del(T)	A[Del(T):R3]A
A[Del(T):R3]C	Deletion	Del(T)	A[Del(T):R3]C
A[Del(T):R3]G	Deletion	Del(T)	A[Del(T):R3]G
A[Del(T):R4]A	Deletion	Del(T)	A[Del(T):R4]A
A[Del(T):R4]C	Deletion	Del(T)	A[Del(T):R4]C
A[Del(T):R4]G	Deletion	Del(T)	A[Del(T):R4]G
A[Del(T):R5]A	Deletion	Del(T)	A[Del(T):R5]A
A[Del(T):R5]C	Deletion	Del(T)	A[Del(T):R5]C
A[Del(T):R5]G	Deletion	Del(T)	A[Del(T):R5]G
A[Del(T):R6]A	Deletion	Del(T)	A[Del(T):R6]A
A[Del(T):R6]C	Deletion	Del(T)	A[Del(T):R6]C
A[Del(T):R6]G	Deletion	Del(T)	A[Del(T):R6]G
A[Del(T):R7]A	Deletion	Del(T)	A[Del(T):R7]A
A[Del(T):R7]C	Deletion	Del(T)	A[Del(T):R7]C
A[Del(T):R7]G	Deletion	Del(T)	A[Del(T):R7]G
A[Del(T):R8]A	Deletion	Del(T)	A[Del(T):R8]A
A[Del(T):R8]C	Deletion	Del(T)	A[Del(T):R8]C
A[Del(T):R8]G	Deletion	Del(T)	A[Del(T):R8]G
A[Del(T):R9]A	Deletion	Del(T)	A[Del(T):R9]A
A[Del(T):R9]C	Deletion	Del(T)	A[Del(T):R9]C
A[Del(T):R9]G	Deletion	Del(T)	A[Del(T):R9]G
C[Del(T):R1]A	Deletion	Del(T)	C[Del(T):R1]A
C[Del(T):R1]C	Deletion	Del(T)	C[Del(T):R1]C
C[Del(T):R1]G	Deletion	Del(T)	C[Del(T):R1]G
C[Del(T):R2]A	Deletion	Del(T)	C[Del(T):R2]A
C[Del(T):R2]C	Deletion	Del(T)	C[Del(T):R2]C
C[Del(T):R2]G	Deletion	Del(T)	C[Del(T):R2]G
C[Del(T):R3]A	Deletion	Del(T)	C[Del(T):R3]A
C[Del(T):R3]C	Deletion	Del(T)	C[Del(T):R3]C
C[Del(T):R3]G	Deletion	Del(T)	C[Del(T):R3]G
C[Del(T):R4]A	Deletion	Del(T)	C[Del(T):R4]A
C[Del(T):R4]C	Deletion	Del(T)	C[Del(T):R4]C
C[Del(T):R4]G	Deletion	Del(T)	C[Del(T):R4]G
C[Del(T):R5]A	Deletion	Del(T)	C[Del(T):R5]A
C[Del(T):R5]C	Deletion	Del(T)	C[Del(T):R5]C
C[Del(T):R5]G	Deletion	Del(T)	C[Del(T):R5]G
C[Del(T):R6]A	Deletion	Del(T)	C[Del(T):R6]A
C[Del(T):R6]C	Deletion	Del(T)	C[Del(T):R6]C
C[Del(T):R6]G	Deletion	Del(T)	C[Del(T):R6]G
C[Del(T):R7]A	Deletion	Del(T)	C[Del(T):R7]A
C[Del(T):R7]C	Deletion	Del(T)	C[Del(T):R7]C
C[Del(T):R7]G	Deletion	Del(T)	C[Del(T):R7]G
C[Del(T):R8]A	Deletion	Del(T)	C[Del(T):R8]A
C[Del(T):R8]C	Deletion	Del(T)	C[Del(T):R8]C
C[Del(T):R8]G	Deletion	Del(T)	C[Del(T):R8]G
C[Del(T):R9]A	Deletion	Del(T)	C[Del(T):R9]A
C[Del(T):R9]C	Deletion	Del(T)	C[Del(T):R9]C
C[Del(T):R9]G	Deletion	Del(T)	C[Del(T):R9]G
G[Del(T):R1]A	Deletion	Del(T)	G[Del(T):R1]A
G[Del(T):R1]C	Deletion	Del(T)	G[Del(T):R1]C
G[Del(T):R1]G	Deletion	Del(T)	G[Del(T):R1]G
G[Del(T):R2]A	Deletion	Del(T)	G[Del(T):R2]A
G[Del(T):R2]C	Deletion	Del(T)	G[Del(T):R2]C
G[Del(T):R2]G	Deletion	Del(T)	G[Del(T):R2]G
G[Del(T):R3]A	Deletion	Del(T)	G[Del(T):R3]A
G[Del(T):R3]C	Deletion	Del(T)	G[Del(T):R3]C
G[Del(T):R3]G	Deletion	Del(T)	G[Del(T):R3]G
G[Del(T):R4]A	Deletion	Del(T)	G[Del(T):R4]A
G[Del(T):R4]C	Deletion	Del(T)	G[Del(T):R4]C
G[Del(T):R4]G	Deletion	Del(T)	G[Del(T):R4]G
G[Del(T):R5]A	Deletion	Del(T)	G[Del(T):R5]A
G[Del(T):R5]C	Deletion	Del(T)	G[Del(T):R5]C
G[Del(T):R5]G	Deletion	Del(T)	G[Del(T):R5]G
G[Del(T):R6]A	Deletion	Del(T)	G[Del(T):R6]A
G[Del(T):R6]C	Deletion	Del(T)	G[Del(T):R6]C
G[Del(T):R6]G	Deletion	Del(T)	G[Del(T):R6]G
G[Del(T):R7]A	Deletion	Del(T)	G[Del(T):R7]A
G[Del(T):R7]C	Deletion	Del(T)	G[Del(T):R7]C
G[Del(T):R7]G	Deletion	Del(T)	G[Del(T):R7]G
G[Del(T):R8]A	Deletion	Del(T)	G[Del(T):R8]A
G[Del(T):R8]C	Deletion	Del(T)	G[Del(T):R8]C
G[Del(T):R8]G	Deletion	Del(T)	G[Del(T):R8]G
G[Del(T):R9]A	Deletion	Del(T)	G[Del(T):R9]A
G[Del(T):R9]C	Deletion	Del(T)	G[Del(T):R9]C
G[Del(T):R9]G	Deletion	Del(T)	G[Del(T):R9]G
Del2:U1:R1	Deletion	Del(2,):R(1,9)	Del2:U1:R1
Del3:U1:R1	Deletion	Del(2,):R(1,9)	Del3:U1:R1
Del4:U1:R1	Deletion	Del(2,):R(1,9)	Del4:U1:R1
Del5:U1:R1	Deletion	Del(2,):R(1,9)	Del5:U1:R1
Del6:U1:R1	Deletion	Del(2,):R(1,9)	Del6:U1:R1
Del7:U1:R1	Deletion	Del(2,):R(1,9)	Del7:U1:R1
Del8:U1:R1	Deletion	Del(2,):R(1,9)	Del8:U1:R1
Del9:U1:R1	Deletion	Del(2,):R(1,9)	Del9:U1:R1
Del(10,):U1:R1	Deletion	Del(2,):R(1,9)	Del(10,):U1:R1
Del2:U(2,):R1	Deletion	Del(2,):R(1,9)	Del2:U(2,):R1
Del3:U(2,):R1	Deletion	Del(2,):R(1,9)	Del3:U(2,):R1
Del4:U(2,):R1	Deletion	Del(2,):R(1,9)	Del4:U(2,):R1
Del5:U(2,):R1	Deletion	Del(2,):R(1,9)	Del5:U(2,):R1
Del6:U(2,):R1	Deletion	Del(2,):R(1,9)	Del6:U(2,):R1
Del7:U(2,):R1	Deletion	Del(2,):R(1,9)	Del7:U(2,):R1
Del8:U(2,):R1	Deletion	Del(2,):R(1,9)	Del8:U(2,):R1
Del9:U(2,):R1	Deletion	Del(2,):R(1,9)	Del9:U(2,):R1
Del(10,):U(2,):R1	Deletion	Del(2,):R(1,9)	Del(10,):U(2,):R1
Del2:U1:R3	Deletion	Del(2,):R(1,9)	Del2:U1:R3
Del2:U1:R4	Deletion	Del(2,):R(1,9)	Del2:U1:R4
Del2:U1:R(5,9)	Deletion	Del(2,):R(1,9)	Del2:U1:R(5,9)
Del2:U2:R2	Deletion	Del(2,):R(1,9)	Del2:U2:R2
Del2:U2:R3	Deletion	Del(2,):R(1,9)	Del2:U2:R3
Del2:U2:R4	Deletion	Del(2,):R(1,9)	Del2:U2:R4
Del2:U2:R(5,9)	Deletion	Del(2,):R(1,9)	Del2:U2:R(5,9)
Del3:U1:R4	Deletion	Del(2,):R(1,9)	Del3:U1:R4
Del3:U1:R(5,9)	Deletion	Del(2,):R(1,9)	Del3:U1:R(5,9)
Del3:U3:R2	Deletion	Del(2,):R(1,9)	Del3:U3:R2
Del3:U3:R3	Deletion	Del(2,):R(1,9)	Del3:U3:R3
Del3:U3:R4	Deletion	Del(2,):R(1,9)	Del3:U3:R4
Del3:U3:R(5,9)	Deletion	Del(2,):R(1,9)	Del3:U3:R(5,9)
Del4:U1:R(5,9)	Deletion	Del(2,):R(1,9)	Del4:U1:R(5,9)
Del4:U2:R3	Deletion	Del(2,):R(1,9)	Del4:U2:R3
Del4:U2:R4	Deletion	Del(2,):R(1,9)	Del4:U2:R4
Del4:U2:R(5,9)	Deletion	Del(2,):R(1,9)	Del4:U2:R(5,9)
Del4:U4:R2	Deletion	Del(2,):R(1,9)	Del4:U4:R2
Del4:U4:R3	Deletion	Del(2,):R(1,9)	Del4:U4:R3
Del4:U4:R4	Deletion	Del(2,):R(1,9)	Del4:U4:R4
Del4:U4:R(5,9)	Deletion	Del(2,):R(1,9)	Del4:U4:R(5,9)
Del5:U1:R(6,9)	Deletion	Del(2,):R(1,9)	Del5:U1:R(6,9)
Del5:U5:R2	Deletion	Del(2,):R(1,9)	Del5:U5:R2
Del5:U5:R3	Deletion	Del(2,):R(1,9)	Del5:U5:R3
Del5:U5:R4	Deletion	Del(2,):R(1,9)	Del5:U5:R4
Del5:U5:R(5,9)	Deletion	Del(2,):R(1,9)	Del5:U5:R(5,9)
Del(6,):U1:R(7,9)	Deletion	Del(2,):R(1,9)	Del(6,):U1:R(7,9)
Del(6,):U2:R(4,9)	Deletion	Del(2,):R(1,9)	Del(6,):U2:R(4,9)
Del(6,):U3:R(3,9)	Deletion	Del(2,):R(1,9)	Del(6,):U3:R(3,9)
Del(6,):U(4,):R(2,9)	Deletion	Del(2,):R(1,9)	Del(6,):U(4,):R(2,9)
Del2:M1	Deletion	Del(2,):M(1,)	Del2:M1
Del3:M1	Deletion	Del(2,):M(1,)	Del3:M1
Del3:M2	Deletion	Del(2,):M(1,)	Del3:M2
Del4:M1	Deletion	Del(2,):M(1,)	Del4:M1
Del4:M2	Deletion	Del(2,):M(1,)	Del4:M2
Del4:M3	Deletion	Del(2,):M(1,)	Del4:M3
Del5:M1	Deletion	Del(2,):M(1,)	Del5:M1
Del5:M2	Deletion	Del(2,):M(1,)	Del5:M2
Del5:M3	Deletion	Del(2,):M(1,)	Del5:M3
Del5:M4	Deletion	Del(2,):M(1,)	Del5:M4
Del6:M1	Deletion	Del(2,):M(1,)	Del6:M1
Del6:M2	Deletion	Del(2,):M(1,)	Del6:M2
Del6:M3	Deletion	Del(2,):M(1,)	Del6:M3
Del6:M4	Deletion	Del(2,):M(1,)	Del6:M4
Del6:M5	Deletion	Del(2,):M(1,)	Del6:M5
Del(7,):M1	Deletion	Del(2,):M(1,)	Del(7,):M1
Del(7,):M2	Deletion	Del(2,):M(1,)	Del(7,):M2
Del(7,):M3	Deletion	Del(2,):M(1,)	Del(7,):M3
Del(7,):M4	Deletion	Del(2,):M(1,)	Del(7,):M4
Del(7,):M5	Deletion	Del(2,):M(1,)	Del(7,):M5
Del(7,):M(6,)	Deletion	Del(2,):M(1,)	Del(7,):M(6,)
Complex(0,1)	Complex	Complex	Complex(0,1)
Complex(2,5)	Complex	Complex	Complex(2,5)
Complex(6,10)	Complex	Complex	Complex(6,10)
Complex(11,20)	Complex	Complex	Complex(11,20)
Complex(21,)	Complex	Complex	Complex(21,)

## Sheet: Supplementary Table 8
Supplementary Table 8 | Re-defined indel classification of small insertions and deletions (<100bp) for mutational signature analysis.											Extensive 476 indel subtypes.
1 bp insertions									Comments		IndelType_476_full	Indel_type1	indel_type2	Figlabel
indel.class.no	indel.class.89	# of repeats	base_change	indel.type	motif.size	corresponding.cosmic.indel.class	pyrimidine base example	purine base example	Notes		A[Ins(C):R0]A	Ins(C)	Insertion	A[Ins(C):R0]A
1	A[Ins(C):R0]A	0	[+C]	Ins	1	1:Ins:C:0	AA|C|AA	TT|G|TT			A[Ins(C):R0]G	Ins(C)	Insertion	A[Ins(C):R0]G
2	A[Ins(C):R0]T	0	[+C]	Ins	1	1:Ins:C:0	AA|C|TA	TA|G|TT			A[Ins(C):R0]T	Ins(C)	Insertion	A[Ins(C):R0]T
3	Ins(C):R(0,3)	0, 1, 2 or 3 (0, 1: NonRep; 2, 3:ShortRep)	[+C]	Ins	1	1:Ins:C:0, 1:Ins:C:1, 1:Ins:C:2, 1:Ins:C:3	AA|C|CA	AA|G|GGT			A[Ins(C):R1]A	Ins(C)	Insertion	A[Ins(C):R1]A
4	Ins(C):R(4,6)	4, 5 or 6	[+C]	Ins	1	1:Ins:C:4, 1:Ins:C:5	AA|C|CCCCCTC	TT|G|GGGGGGT			A[Ins(C):R1]G	Ins(C)	Insertion	A[Ins(C):R1]G
5	Ins(C):R(7,9)	7, 8 or 9	[+C]	Ins	1	1:Ins:C:5	AA|C|CCCCCCCTC	TT|G|GGGGGGGGC			A[Ins(C):R1]T	Ins(C)	Insertion	A[Ins(C):R1]T
6	A[Ins(T):R(0,4)]A	0, 1, 2, 3 or 4 (0, 1: NonRep; 2, 3, 4:ShortRep)	[+T]	Ins	1	1:Ins:T:0, 1:Ins:T:1, 1:Ins:T:2, 1:Ins:T:3, 1:Ins:T:4	AA|T|ATATA	TT|A|ATTT			A[Ins(C):R2]A	Ins(C)	Insertion	A[Ins(C):R2]A
7	A[Ins(T):R(0,4)]C	0, 1, 2, 3 or 4 (0, 1: NonRep; 2, 3, 4:ShortRep)	[+T]	Ins	1	1:Ins:T:0, 1:Ins:T:1, 1:Ins:T:2, 1:Ins:T:3, 1:Ins:T:4	TA|T|TTTC	AG|A|AATC			A[Ins(C):R2]G	Ins(C)	Insertion	A[Ins(C):R2]G
8	A[Ins(T):R(0,4)]G	0, 1, 2, 3 or 4 (0, 1: NonRep; 2, 3, 4:ShortRep)	[+T]	Ins	1	1:Ins:T:0, 1:Ins:T:1, 1:Ins:T:2, 1:Ins:T:3, 1:Ins:T:4	AA|T|TTTG	GC|A|AAAT			A[Ins(C):R2]T	Ins(C)	Insertion	A[Ins(C):R2]T
9	C[Ins(T):R(0,4)]A	0, 1, 2, 3 or 4 (0, 1: NonRep; 2, 3, 4:ShortRep)	[+T]	Ins	1	1:Ins:T:0, 1:Ins:T:1, 1:Ins:T:2, 1:Ins:T:3, 1:Ins:T:4	GC|T|TTTTA	TT|A|AGTT			A[Ins(C):R3]A	Ins(C)	Insertion	A[Ins(C):R3]A
10	C[Ins(T):R(0,4)]C	0, 1, 2, 3 or 4 (0, 1: NonRep; 2, 3, 4:ShortRep)	[+T]	Ins	1	1:Ins:T:0, 1:Ins:T:1, 1:Ins:T:2, 1:Ins:T:3, 1:Ins:T:4	CC|T|TTTCT	AG|A|AAGC			A[Ins(C):R3]G	Ins(C)	Insertion	A[Ins(C):R3]G
11	C[Ins(T):R(0,4)]G	0, 1, 2, 3 or 4 (0, 1: NonRep; 2, 3, 4:ShortRep)	[+T]	Ins	1	1:Ins:T:0, 1:Ins:T:1, 1:Ins:T:2, 1:Ins:T:3, 1:Ins:T:4	CC|T|TTTTG	GC|A|AAAG			A[Ins(C):R3]T	Ins(C)	Insertion	A[Ins(C):R3]T
12	G[Ins(T):R(0,4)]A	0, 1, 2, 3 or 4 (0, 1: NonRep; 2, 3, 4:ShortRep)	[+T]	Ins	1	1:Ins:T:0, 1:Ins:T:1, 1:Ins:T:2, 1:Ins:T:3, 1:Ins:T:4	GG|T|TTTTA	TT|A|ACTT			A[Ins(C):R4]A	Ins(C)	Insertion	A[Ins(C):R4]A
13	G[Ins(T):R(0,4)]C	0, 1, 2, 3 or 4 (0, 1: NonRep; 2, 3, 4:ShortRep)	[+T]	Ins	1	1:Ins:T:0, 1:Ins:T:1, 1:Ins:T:2, 1:Ins:T:3, 1:Ins:T:4	CG|T|TTTCT	AG|A|AACC			A[Ins(C):R4]G	Ins(C)	Insertion	A[Ins(C):R4]G
14	G[Ins(T):R(0,4)]G	0, 1, 2, 3 or 4 (0, 1: NonRep; 2, 3, 4:ShortRep)	[+T]	Ins	1	1:Ins:T:0, 1:Ins:T:1, 1:Ins:T:2, 1:Ins:T:3, 1:Ins:T:4	CG|T|TTTTG	GC|A|AAAC			A[Ins(C):R4]T	Ins(C)	Insertion	A[Ins(C):R4]T
15	A[Ins(T):R(5,7)]A	5, 6 or 7	[+T]	Ins	1	1:Ins:T:5	TTTA|T|TTTTTTTAGA	AAATT|A|AAAAAAATTC			A[Ins(C):R5]A	Ins(C)	Insertion	A[Ins(C):R5]A
16	A[Ins(T):R(5,7)]C	5, 6 or 7	[+T]	Ins	1	1:Ins:T:5	TTTA|T|TTTTTTTCGA	AAATG|A|AAAAAAATTC			A[Ins(C):R5]G	Ins(C)	Insertion	A[Ins(C):R5]G
17	A[Ins(T):R(5,7)]G	5, 6 or 7	[+T]	Ins	1	1:Ins:T:5	TTTA|T|TTTTTTTGGA	AAATC|A|AAAAAAATTC			A[Ins(C):R5]T	Ins(C)	Insertion	A[Ins(C):R5]T
18	C[Ins(T):R(5,7)]A	5, 6 or 7	[+T]	Ins	1	1:Ins:T:5	TAAC|T|TTTTTTAGA	AACCT|A|AAAAAGGA			A[Ins(C):R6]A	Ins(C)	Insertion	A[Ins(C):R6]A
19	C[Ins(T):R(5,7)]C	5, 6 or 7	[+T]	Ins	1	1:Ins:T:5	TAAC|T|TTTTTTCGA	AACCG|A|AAAAAGGA			A[Ins(C):R6]G	Ins(C)	Insertion	A[Ins(C):R6]G
20	C[Ins(T):R(5,7)]G	5, 6 or 7	[+T]	Ins	1	1:Ins:T:5	TAAC|T|TTTTTTGGA	AACCC|A|AAAAAGGA			A[Ins(C):R6]T	Ins(C)	Insertion	A[Ins(C):R6]T
21	G[Ins(T):R(5,7)]A	5, 6 or 7	[+T]	Ins	1	1:Ins:T:5	GTAG|T|TTTTTATA	CCCAT|A|AAAAAACT			A[Ins(C):R7]A	Ins(C)	Insertion	A[Ins(C):R7]A
22	G[Ins(T):R(5,7)]C	5, 6 or 7	[+T]	Ins	1	1:Ins:T:5	GTAG|T|TTTTTCTA	CCCAG|A|AAAAAACT			A[Ins(C):R7]G	Ins(C)	Insertion	A[Ins(C):R7]G
23	G[Ins(T):R(5,7)]G	5, 6 or 7	[+T]	Ins	1	1:Ins:T:5	GTAG|T|TTTTTGTA	CCCAC|A|AAAAAACT			A[Ins(C):R7]T	Ins(C)	Insertion	A[Ins(C):R7]T
24	A[Ins(T):R(8,9)]A	8 or 9	[+T]	Ins	1	1:Ins:T:5	TTAA|T|TTTTTTTTACT	AAATT|A|AAAAAAAAATTC			A[Ins(C):R8]A	Ins(C)	Insertion	A[Ins(C):R8]A
25	A[Ins(T):R(8,9)]C	8 or 9	[+T]	Ins	1	1:Ins:T:5	TTAA|T|TTTTTTTTCCT	AAATG|A|AAAAAAAAATTC			A[Ins(C):R8]G	Ins(C)	Insertion	A[Ins(C):R8]G
26	A[Ins(T):R(8,9)]G	8 or 9	[+T]	Ins	1	1:Ins:T:5	TTAA|T|TTTTTTTTGCT	AAATC|A|AAAAAAAAATTC			A[Ins(C):R8]T	Ins(C)	Insertion	A[Ins(C):R8]T
27	C[Ins(T):R(8,9)]A	8 or 9	[+T]	Ins	1	1:Ins:T:5	TAAC|T|TTTTTTTTAGA	TGGTT|A|AAAAAAAAAGGA			A[Ins(C):R9]A	Ins(C)	Insertion	A[Ins(C):R9]A
28	C[Ins(T):R(8,9)]C	8 or 9	[+T]	Ins	1	1:Ins:T:5	TAAC|T|TTTTTTTTCGA	TGGTG|A|AAAAAAAAAGGA			A[Ins(C):R9]G	Ins(C)	Insertion	A[Ins(C):R9]G
29	C[Ins(T):R(8,9)]G	8 or 9	[+T]	Ins	1	1:Ins:T:5	TAAC|T|TTTTTTTTGGA	TGGTC|A|AAAAAAAAAGGA			A[Ins(C):R9]T	Ins(C)	Insertion	A[Ins(C):R9]T
30	G[Ins(T):R(8,9)]A	8 or 9	[+T]	Ins	1	1:Ins:T:5	ATAG|T|TTTTTTTTATA	CCCAT|A|AAAAAAAACT			G[Ins(C):R0]A	Ins(C)	Insertion	G[Ins(C):R0]A
31	G[Ins(T):R(8,9)]C	8 or 9	[+T]	Ins	1	1:Ins:T:5	ATAG|T|TTTTTTTTCTA	CCCAG|A|AAAAAAAACT			G[Ins(C):R0]G	Ins(C)	Insertion	G[Ins(C):R0]G
32	G[Ins(T):R(8,9)]G	8 or 9	[+T]	Ins	1	1:Ins:T:5	ATAG|T|TTTTTTTTGTA	CCCAC|A|AAAAAAAACT			G[Ins(C):R0]T	Ins(C)	Insertion	G[Ins(C):R0]T
>1 bp insertions									Comments		G[Ins(C):R1]A	Ins(C)	Insertion	G[Ins(C):R1]A
indel.class.no	indel.class.89	# of repeats	base_change	indel.type	motif.size	corresponding.cosmic.indel.class	example		Notes		G[Ins(C):R1]G	Ins(C)	Insertion	G[Ins(C):R1]G
33	Ins(2,4):R0	0	Ins_NonRep	Ins	2, 3 or 4	2:Ins:R:0, 3:Ins:R:0, 4:Ins:R:0	ACAC|ACCA|CACAC		COSMIC has 24 sub-channels for this category, taking into account the insertion size (from 2 to 5+ = 4) and the repeat unit number (0, 1, 2, 3, 4, 5+ = 6); 4 x 6 = 24.		G[Ins(C):R1]T	Ins(C)	Insertion	G[Ins(C):R1]T
34	Ins(5,):R0	0	Ins_NonRep	Ins	5+	5:Ins:R:0	CTTTTC|TTTTCT|TTTTTTTTTTTTTTTT				G[Ins(C):R2]A	Ins(C)	Insertion	G[Ins(C):R2]A
35	Ins(2,4):R1	1	Ins_NonRep	Ins	2, 3 or 4	2:Ins:R:1, 3:Ins:R:1, 4:Ins:R:1	CTA|GGTG|GGTGGGCG				G[Ins(C):R2]G	Ins(C)	Insertion	G[Ins(C):R2]G
36	Ins(5,):R1	1	Ins_NonRep	Ins	5+	5:Ins:R:1	CGG|CTGACAGT|CTGACAGTCTCT				G[Ins(C):R2]T	Ins(C)	Insertion	G[Ins(C):R2]T
37	Ins(2,):R(2,4)	2, 3 or 4	Ins_nMer	Ins	2, 3, 4, 5+	2:Ins:R:2, 2:Ins:R:3, 2:Ins:R:4, 3:Ins:R:2, 3:Ins:R:3, 3:Ins:R:4, 4:Ins:R:2, 4:Ins:R:3, 4:Ins:R:4, 5:Ins:R:2, 5:Ins:R:3, 5:Ins:R:4	TTAC|AT|ATATATATTG				G[Ins(C):R3]A	Ins(C)	Insertion	G[Ins(C):R3]A
38	Ins(2,):R(5,9)	5+	Ins_nMer	Ins	2, 3, 4, 5+	2:Ins:R:5, 3:Ins:R:5, 4:Ins:R:5, 5:Ins:R:5,	ACTT|GCA|GCAGCAGCAGCAGCATG				G[Ins(C):R3]G	Ins(C)	Insertion	G[Ins(C):R3]G
1 bp deletions									Comments		G[Ins(C):R3]T	Ins(C)	Insertion	G[Ins(C):R3]T
indel.class.no	indel.class.89	# of repeats	base_change	indel.type	motif.size	corresponding.cosmic.indel.class	pyrimidine base example	purine base example	Notes		G[Ins(C):R4]A	Ins(C)	Insertion	G[Ins(C):R4]A
39	[Del(C):R1]A	1	[-C]	Del	1	1:Del:C:0	AA|C|AA	TT|G|TT			G[Ins(C):R4]G	Ins(C)	Insertion	G[Ins(C):R4]G
40	[Del(C):R1]T	1	[-C]	Del	1	1:Del:C:0	AA|C|TA	TA|G|TT			G[Ins(C):R4]T	Ins(C)	Insertion	G[Ins(C):R4]T
41	[Del(C):R2]A	2	[-C]	Del	1	1:Del:C:1	AA|C|CA	AT|G|GT			G[Ins(C):R5]A	Ins(C)	Insertion	G[Ins(C):R5]A
42	[Del(C):R2]T	2	[-C]	Del	1	1:Del:C:1	AA|C|CT	AA|G|GT			G[Ins(C):R5]G	Ins(C)	Insertion	G[Ins(C):R5]G
43	[Del(C):R3]A	3	[-C]	Del	1	1:Del:C:2	TA|C|CCAT	AT|G|GGT			G[Ins(C):R5]T	Ins(C)	Insertion	G[Ins(C):R5]T
44	[Del(C):R3]T	3	[-C]	Del	1	1:Del:C:2	TA|C|CCTT	AA|G|GGT			G[Ins(C):R6]A	Ins(C)	Insertion	G[Ins(C):R6]A
45	[Del(C):R(4,5)]A	4 or 5	[-C]	Del	1	1:Del:C:3, 1:Del:C:4	GA|C|CCCCAC	AT|G|GGGA			G[Ins(C):R6]G	Ins(C)	Insertion	G[Ins(C):R6]G
46	[Del(C):R(4,5)]T	4 or 5	[-C]	Del	1	1:Del:C:3, 1:Del:C:4	GA|C|CCCCTC	AA|G|GGGA			G[Ins(C):R6]T	Ins(C)	Insertion	G[Ins(C):R6]T
47	[Del(C):R(1,5)]G	1, 2, 3, 4 or 5	[-C]	Del	1	1:Del:C:0, 1:Del:C:1, 1:Del:C:2, 1:Del:C:3, 1:Del:C:4	CA|C|GG	GC|G|GGGGAA			G[Ins(C):R7]A	Ins(C)	Insertion	G[Ins(C):R7]A
48	Del(C):R(6,9)	6+	[-C]	Del	1	1:Del:C:5	CT|C|CCCCCCCA	GA|G|GGGGGC			G[Ins(C):R7]G	Ins(C)	Insertion	G[Ins(C):R7]G
49	A[Del(T):R(1,4)]A	1, 2, 3 or 4	[-T]	Del	1	1:Del:T:0, 1:Del:T:1, 1:Del:T:2, 1:Del:T:3	AA|T|ATATA	TT|A|ATTT			G[Ins(C):R7]T	Ins(C)	Insertion	G[Ins(C):R7]T
50	A[Del(T):R(1,4)]C	1, 2, 3 or 4	[-T]	Del	1	1:Del:T:0, 1:Del:T:1, 1:Del:T:2, 1:Del:T:3	TA|T|TTTC	AG|A|AATC			G[Ins(C):R8]A	Ins(C)	Insertion	G[Ins(C):R8]A
51	A[Del(T):R(1,4)]G	1, 2, 3 or 4	[-T]	Del	1	1:Del:T:0, 1:Del:T:1, 1:Del:T:2, 1:Del:T:3	AA|T|TTTG	GC|A|AAAT			G[Ins(C):R8]G	Ins(C)	Insertion	G[Ins(C):R8]G
52	C[Del(T):R(1,4)]A	1, 2, 3 or 4	[-T]	Del	1	1:Del:T:0, 1:Del:T:1, 1:Del:T:2, 1:Del:T:3	GC|T|TTTA	TT|A|AGTT			G[Ins(C):R8]T	Ins(C)	Insertion	G[Ins(C):R8]T
53	C[Del(T):R(1,4)]C	1, 2, 3 or 4	[-T]	Del	1	1:Del:T:0, 1:Del:T:1, 1:Del:T:2, 1:Del:T:3	CC|T|TTTCT	AG|A|AAGC			G[Ins(C):R9]A	Ins(C)	Insertion	G[Ins(C):R9]A
54	C[Del(T):R(1,4)]G	1, 2, 3 or 4	[-T]	Del	1	1:Del:T:0, 1:Del:T:1, 1:Del:T:2, 1:Del:T:3	CC|T|TTTG	GC|A|AAAG			G[Ins(C):R9]G	Ins(C)	Insertion	G[Ins(C):R9]G
55	G[Del(T):R(1,4)]A	1, 2, 3 or 4	[-T]	Del	1	1:Del:T:0, 1:Del:T:1, 1:Del:T:2, 1:Del:T:3	GG|T|TTTA	TT|A|ACTT			G[Ins(C):R9]T	Ins(C)	Insertion	G[Ins(C):R9]T
56	G[Del(T):R(1,4)]C	1, 2, 3 or 4	[-T]	Del	1	1:Del:T:0, 1:Del:T:1, 1:Del:T:2, 1:Del:T:3	CG|T|TTTCT	AG|A|AACC			T[Ins(C):R0]A	Ins(C)	Insertion	T[Ins(C):R0]A
57	G[Del(T):R(1,4)]G	1, 2, 3 or 4	[-T]	Del	1	1:Del:T:0, 1:Del:T:1, 1:Del:T:2, 1:Del:T:3	CG|T|TTTG	GC|A|AAAC			T[Ins(C):R0]G	Ins(C)	Insertion	T[Ins(C):R0]G
58	A[Del(T):R(5,7)]A	5, 6 or 7	[-T]	Del	1	1:Del:T:4, 1:Del:T:5	TTTA|T|TTTTTTAGA	AAATT|A|AAAATTC			T[Ins(C):R0]T	Ins(C)	Insertion	T[Ins(C):R0]T
59	A[Del(T):R(5,7)]C	5, 6 or 7	[-T]	Del	1	1:Del:T:4, 1:Del:T:5	TTTA|T|TTTTTCGA	AAATG|A|AAAAATTC			T[Ins(C):R1]A	Ins(C)	Insertion	T[Ins(C):R1]A
60	A[Del(T):R(5,7)]G	5, 6 or 7	[-T]	Del	1	1:Del:T:4, 1:Del:T:5	TTTA|T|TTTTGGA	AAATC|A|AAAAAATTC			T[Ins(C):R1]G	Ins(C)	Insertion	T[Ins(C):R1]G
61	C[Del(T):R(5,7)]A	5, 6 or 7	[-T]	Del	1	1:Del:T:4, 1:Del:T:5	TAAC|T|TTTTTTAGA	AACCT|A|AAAAGGA			T[Ins(C):R1]T	Ins(C)	Insertion	T[Ins(C):R1]T
62	C[Del(T):R(5,7)]C	5, 6 or 7	[-T]	Del	1	1:Del:T:4, 1:Del:T:5	TAAC|T|TTTTTCGA	AACCG|A|AAAAAGGA			T[Ins(C):R2]A	Ins(C)	Insertion	T[Ins(C):R2]A
63	C[Del(T):R(5,7)]G	5, 6 or 7	[-T]	Del	1	1:Del:T:4, 1:Del:T:5	TAAC|T|TTTTGGA	AACCC|A|AAAAAAGGA			T[Ins(C):R2]G	Ins(C)	Insertion	T[Ins(C):R2]G
64	G[Del(T):R(5,7)]A	5, 6 or 7	[-T]	Del	1	1:Del:T:4, 1:Del:T:5	GTAG|T|TTTTTTATA	CCCAT|A|AAAACT			T[Ins(C):R2]T	Ins(C)	Insertion	T[Ins(C):R2]T
65	G[Del(T):R(5,7)]C	5, 6 or 7	[-T]	Del	1	1:Del:T:4, 1:Del:T:5	GTAG|T|TTTTTCTA	CCCAG|A|AAAAACT			T[Ins(C):R3]A	Ins(C)	Insertion	T[Ins(C):R3]A
66	G[Del(T):R(5,7)]G	5, 6 or 7	[-T]	Del	1	1:Del:T:4, 1:Del:T:5	GTAG|T|TTTTGTA	CCCAC|A|AAAAAACT			T[Ins(C):R3]G	Ins(C)	Insertion	T[Ins(C):R3]G
67	A[Del(T):R(8,9)]A	8 or 9	[-T]	Del	1	1:Del:T:5	TTAA|T|TTTTTTTACT	AAATT|A|AAAAAAAATTC			T[Ins(C):R3]T	Ins(C)	Insertion	T[Ins(C):R3]T
68	A[Del(T):R(8,9)]C	8 or 9	[-T]	Del	1	1:Del:T:5	TTAA|T|TTTTTTTTCCT	AAATG|A|AAAAAAAATTC			T[Ins(C):R4]A	Ins(C)	Insertion	T[Ins(C):R4]A
69	A[Del(T):R(8,9)]G	8 or 9	[-T]	Del	1	1:Del:T:5	TTAA|T|TTTTTTTGCT	AAATC|A|AAAAAAAATTC			T[Ins(C):R4]G	Ins(C)	Insertion	T[Ins(C):R4]G
70	C[Del(T):R(8,9)]A	8 or 9	[-T]	Del	1	1:Del:T:5	TAAC|T|TTTTTTTTAGA	TGGTT|A|AAAAAAAAGGA			T[Ins(C):R4]T	Ins(C)	Insertion	T[Ins(C):R4]T
71	C[Del(T):R(8,9)]C	8 or 9	[-T]	Del	1	1:Del:T:5	TAAC|T|TTTTTTTCGA	TGGTG|A|AAAAAAAAGGA			T[Ins(C):R5]A	Ins(C)	Insertion	T[Ins(C):R5]A
72	C[Del(T):R(8,9)]G	8 or 9	[-T]	Del	1	1:Del:T:5	TAAC|T|TTTTTTTTGGA	TGGTC|A|AAAAAAAAGGA			T[Ins(C):R5]G	Ins(C)	Insertion	T[Ins(C):R5]G
73	G[Del(T):R(8,9)]A	8 or 9	[-T]	Del	1	1:Del:T:5	ATAG|T|TTTTTTTATA	CCCAT|A|AAAAAAAACT			T[Ins(C):R5]T	Ins(C)	Insertion	T[Ins(C):R5]T
74	G[Del(T):R(8,9)]C	8 or 9	[-T]	Del	1	1:Del:T:5	ATAG|T|TTTTTTTTCTA	CCCAG|A|AAAAAAAACT			T[Ins(C):R6]A	Ins(C)	Insertion	T[Ins(C):R6]A
75	G[Del(T):R(8,9)]G	8 or 9	[-T]	Del	1	1:Del:T:5	ATAG|T|TTTTTTTGTA	CCCAC|A|AAAAAAAACT			T[Ins(C):R6]G	Ins(C)	Insertion	T[Ins(C):R6]G
>1 bp deletions									Comments		T[Ins(C):R6]T	Ins(C)	Insertion	T[Ins(C):R6]T
indel.class.no	indel.class.89	# of repeats	base_change	indel.type	motif.size	corresponding.cosmic.indel.class	example		Notes		T[Ins(C):R7]A	Ins(C)	Insertion	T[Ins(C):R7]A
76	Del(2,4):R1	1	Del_NonRep	Del	2, 3 or 4	2:Del:R:0, 3:Del:R:0, 4:Del:R:0	AAC|TAG|GGGTGTG		COSMIC ID has 24 sub-channels for this category, taking into account the deletion size (from 2 to 5+ = 4) and the repeat unit number (1, 2, 3, 4, 5, 6+ = 6); 4 x 6 = 24. Note that COSMIC ID starts with R0 (Rep=1 in our case), so the repeat number is shifted by 1 for deletions.		T[Ins(C):R7]G	Ins(C)	Insertion	T[Ins(C):R7]G
77	Del(5,):R1	1	Del_NonRep	Del	5+	5:Del:R:0	AAC|AATTAGCT|GGGTGTG				T[Ins(C):R7]T	Ins(C)	Insertion	T[Ins(C):R7]T
78	Del(2,8):U(1,2):R(2,4)	2, 3 or 4	Del_nMer	Del	2, 3, 4, 6 or 8	2:Del:R:1, 3:Del:R:1, 4:Del:R:1, 5:Del:R:1, 2:Del:R:2, 3:Del:R:2, 4:Del:R:2, 5:Del:R:2, 2:Del:R:3, 3:Del:R:3, 4:Del:R:3, 5:Del:R:3	TTAC|AT|ATATATTG				T[Ins(C):R8]A	Ins(C)	Insertion	T[Ins(C):R8]A
79	Del(2,):U(1,2):R(5,9)	5+	Del_nMer	Del	2, 3, 4, 5+	2:Del:R:4, 2:Del:R:5, 3:Del:R:4, 3:Del:R:5, 4:Del:R:4, 4:Del:R:5, 5:Del:R:4, 5:Del:R:5	ACTT|CACA|CACACACATG				T[Ins(C):R8]G	Ins(C)	Insertion	T[Ins(C):R8]G
80	Del(3,):U(3,):R2	2	Del_nMer	Del	3, 4 or 5+	3:Del:R:1, 4:Del:R:1, 5:Del:R:1	ACAC|TCT|TCTTTT				T[Ins(C):R8]T	Ins(C)	Insertion	T[Ins(C):R8]T
81	Del(3,):U(3,):R(3,9)	3, 4 or 5+	Del_nMer	Del	3, 4 or 5+	3:Del:R:2, 4:Del:R:2, 5:Del:R:2, 3:Del:R:3, 4:Del:R:3, 5:Del:R:3, 3:Del:R:4, 4:Del:R:4, 5:Del:R:4, 3:Del:R:5, 4:Del:R:5, 5:Del:R:5	AGAG|AGAGGGAA|AGAGGGAAAGAGGGAAAGAGGGAGG				T[Ins(C):R9]A	Ins(C)	Insertion	T[Ins(C):R9]A
>= 2bp deletions at micro-homologies									Comments		T[Ins(C):R9]G	Ins(C)	Insertion	T[Ins(C):R9]G
indel.class.no	indel.class.89	microhomology_length	base_change	indel.type	motif.size	corresponding.cosmic.indel.class	pyrimidine base example		Notes		T[Ins(C):R9]T	Ins(C)	Insertion	T[Ins(C):R9]T
82	Del(2,5):M1	1	Mh-del	Del	2, 3, 4 or 5	2:Del:M:1, 3:Del:M:1, 4:Del:M:1, 5:Del:M:1	GTGTGT|GTGG|GAGACAG				A[Ins(T):R0]A	Ins(T)	Insertion	A[Ins(T):R0]A
83	Del(3,5):M2	2	Mh-del	Del	3, 4 or 5	3:Del:M:2, 4:Del:M:2, 5:Del:M:2	GTGTGT|GTGG|GTCACAG				A[Ins(T):R0]C	Ins(T)	Insertion	A[Ins(T):R0]C
84	Del(4,5):M(3,4)	3 or 4	Mh-del	Del	4 or 5	4:Del:M:3, 5:Del:M:3	GTGTGT|GTCGA|GTCACAG				A[Ins(T):R0]G	Ins(T)	Insertion	A[Ins(T):R0]G
85	Del(6,):M1	1	Mh-del	Del	6+	5:Del:M:1	GTGTGT|GTCGCGTA|GATGCGTAACAG				A[Ins(T):R1]A	Ins(T)	Insertion	A[Ins(T):R1]A
86	Del(6,):M2	2	Mh-del	Del	6+	5:Del:M:2	GTGTGT|GTCGCGTA|GTTGCGTAACAG				A[Ins(T):R1]C	Ins(T)	Insertion	A[Ins(T):R1]C
87	Del(6,):M3	3	Mh-del	Del	6+	5:Del:M:3	GTGTGT|GTCGCGTA|GTCATGCGTAACAG				A[Ins(T):R1]G	Ins(T)	Insertion	A[Ins(T):R1]G
88	Del(6,):M(4,)	4+	Mh-del	Del	6+	5:Del:M:4	GTGTGT|GTCGCGTA|GTCGCTGCGTAACAG				A[Ins(T):R2]A	Ins(T)	Insertion	A[Ins(T):R2]A
complex insertion deletion									Comments		A[Ins(T):R2]C	Ins(T)	Insertion	A[Ins(T):R2]C
indel.class.no	indel.class.89	repeat/microhomology_length	base_change	indel.type	motif.size	corresponding.cosmic.indel.class	example		Notes		A[Ins(T):R2]G	Ins(T)	Insertion	A[Ins(T):R2]G
89	Complex	NA	Complex	Complex		NA	TGAGA|ATTCACCTA > CTCCACCT|AA		COSMIC ID does not consider complex event.		A[Ins(T):R3]A	Ins(T)	Insertion	A[Ins(T):R3]A
											A[Ins(T):R3]C	Ins(T)	Insertion	A[Ins(T):R3]C
											A[Ins(T):R3]G	Ins(T)	Insertion	A[Ins(T):R3]G
											A[Ins(T):R4]A	Ins(T)	Insertion	A[Ins(T):R4]A
											A[Ins(T):R4]C	Ins(T)	Insertion	A[Ins(T):R4]C
											A[Ins(T):R4]G	Ins(T)	Insertion	A[Ins(T):R4]G
											A[Ins(T):R5]A	Ins(T)	Insertion	A[Ins(T):R5]A
											A[Ins(T):R5]C	Ins(T)	Insertion	A[Ins(T):R5]C
											A[Ins(T):R5]G	Ins(T)	Insertion	A[Ins(T):R5]G
											A[Ins(T):R6]A	Ins(T)	Insertion	A[Ins(T):R6]A
											A[Ins(T):R6]C	Ins(T)	Insertion	A[Ins(T):R6]C
											A[Ins(T):R6]G	Ins(T)	Insertion	A[Ins(T):R6]G
											A[Ins(T):R7]A	Ins(T)	Insertion	A[Ins(T):R7]A
											A[Ins(T):R7]C	Ins(T)	Insertion	A[Ins(T):R7]C
											A[Ins(T):R7]G	Ins(T)	Insertion	A[Ins(T):R7]G
											A[Ins(T):R8]A	Ins(T)	Insertion	A[Ins(T):R8]A
											A[Ins(T):R8]C	Ins(T)	Insertion	A[Ins(T):R8]C
											A[Ins(T):R8]G	Ins(T)	Insertion	A[Ins(T):R8]G
											A[Ins(T):R9]A	Ins(T)	Insertion	A[Ins(T):R9]A
											A[Ins(T):R9]C	Ins(T)	Insertion	A[Ins(T):R9]C
											A[Ins(T):R9]G	Ins(T)	Insertion	A[Ins(T):R9]G
											C[Ins(T):R0]A	Ins(T)	Insertion	C[Ins(T):R0]A
											C[Ins(T):R0]C	Ins(T)	Insertion	C[Ins(T):R0]C
											C[Ins(T):R0]G	Ins(T)	Insertion	C[Ins(T):R0]G
											C[Ins(T):R1]A	Ins(T)	Insertion	C[Ins(T):R1]A
											C[Ins(T):R1]C	Ins(T)	Insertion	C[Ins(T):R1]C
											C[Ins(T):R1]G	Ins(T)	Insertion	C[Ins(T):R1]G
											C[Ins(T):R2]A	Ins(T)	Insertion	C[Ins(T):R2]A
											C[Ins(T):R2]C	Ins(T)	Insertion	C[Ins(T):R2]C
											C[Ins(T):R2]G	Ins(T)	Insertion	C[Ins(T):R2]G
											C[Ins(T):R3]A	Ins(T)	Insertion	C[Ins(T):R3]A
											C[Ins(T):R3]C	Ins(T)	Insertion	C[Ins(T):R3]C
											C[Ins(T):R3]G	Ins(T)	Insertion	C[Ins(T):R3]G
											C[Ins(T):R4]A	Ins(T)	Insertion	C[Ins(T):R4]A
											C[Ins(T):R4]C	Ins(T)	Insertion	C[Ins(T):R4]C
											C[Ins(T):R4]G	Ins(T)	Insertion	C[Ins(T):R4]G
											C[Ins(T):R5]A	Ins(T)	Insertion	C[Ins(T):R5]A
											C[Ins(T):R5]C	Ins(T)	Insertion	C[Ins(T):R5]C
											C[Ins(T):R5]G	Ins(T)	Insertion	C[Ins(T):R5]G
											C[Ins(T):R6]A	Ins(T)	Insertion	C[Ins(T):R6]A
											C[Ins(T):R6]C	Ins(T)	Insertion	C[Ins(T):R6]C
											C[Ins(T):R6]G	Ins(T)	Insertion	C[Ins(T):R6]G
											C[Ins(T):R7]A	Ins(T)	Insertion	C[Ins(T):R7]A
											C[Ins(T):R7]C	Ins(T)	Insertion	C[Ins(T):R7]C
											C[Ins(T):R7]G	Ins(T)	Insertion	C[Ins(T):R7]G
											C[Ins(T):R8]A	Ins(T)	Insertion	C[Ins(T):R8]A
											C[Ins(T):R8]C	Ins(T)	Insertion	C[Ins(T):R8]C
											C[Ins(T):R8]G	Ins(T)	Insertion	C[Ins(T):R8]G
											C[Ins(T):R9]A	Ins(T)	Insertion	C[Ins(T):R9]A
											C[Ins(T):R9]C	Ins(T)	Insertion	C[Ins(T):R9]C
											C[Ins(T):R9]G	Ins(T)	Insertion	C[Ins(T):R9]G
											G[Ins(T):R0]A	Ins(T)	Insertion	G[Ins(T):R0]A
											G[Ins(T):R0]C	Ins(T)	Insertion	G[Ins(T):R0]C
											G[Ins(T):R0]G	Ins(T)	Insertion	G[Ins(T):R0]G
											G[Ins(T):R1]A	Ins(T)	Insertion	G[Ins(T):R1]A
											G[Ins(T):R1]C	Ins(T)	Insertion	G[Ins(T):R1]C
											G[Ins(T):R1]G	Ins(T)	Insertion	G[Ins(T):R1]G
											G[Ins(T):R2]A	Ins(T)	Insertion	G[Ins(T):R2]A
											G[Ins(T):R2]C	Ins(T)	Insertion	G[Ins(T):R2]C
											G[Ins(T):R2]G	Ins(T)	Insertion	G[Ins(T):R2]G
											G[Ins(T):R3]A	Ins(T)	Insertion	G[Ins(T):R3]A
											G[Ins(T):R3]C	Ins(T)	Insertion	G[Ins(T):R3]C
											G[Ins(T):R3]G	Ins(T)	Insertion	G[Ins(T):R3]G
											G[Ins(T):R4]A	Ins(T)	Insertion	G[Ins(T):R4]A
											G[Ins(T):R4]C	Ins(T)	Insertion	G[Ins(T):R4]C
											G[Ins(T):R4]G	Ins(T)	Insertion	G[Ins(T):R4]G
											G[Ins(T):R5]A	Ins(T)	Insertion	G[Ins(T):R5]A
											G[Ins(T):R5]C	Ins(T)	Insertion	G[Ins(T):R5]C
											G[Ins(T):R5]G	Ins(T)	Insertion	G[Ins(T):R5]G
											G[Ins(T):R6]A	Ins(T)	Insertion	G[Ins(T):R6]A
											G[Ins(T):R6]C	Ins(T)	Insertion	G[Ins(T):R6]C
											G[Ins(T):R6]G	Ins(T)	Insertion	G[Ins(T):R6]G
											G[Ins(T):R7]A	Ins(T)	Insertion	G[Ins(T):R7]A
											G[Ins(T):R7]C	Ins(T)	Insertion	G[Ins(T):R7]C
											G[Ins(T):R7]G	Ins(T)	Insertion	G[Ins(T):R7]G
											G[Ins(T):R8]A	Ins(T)	Insertion	G[Ins(T):R8]A
											G[Ins(T):R8]C	Ins(T)	Insertion	G[Ins(T):R8]C
											G[Ins(T):R8]G	Ins(T)	Insertion	G[Ins(T):R8]G
											G[Ins(T):R9]A	Ins(T)	Insertion	G[Ins(T):R9]A
											G[Ins(T):R9]C	Ins(T)	Insertion	G[Ins(T):R9]C
											G[Ins(T):R9]G	Ins(T)	Insertion	G[Ins(T):R9]G
											Ins(2,4):M	Ins(2,):R(0,9)	Insertion	Ins(2,4):M
											Ins(5,):M	Ins(2,):R(0,9)	Insertion	Ins(5,):M
											Ins2:U1:R0	Ins(2,):R(0,9)	Insertion	Ins2:U1:R0
											Ins3:U1:R0	Ins(2,):R(0,9)	Insertion	Ins3:U1:R0
											Ins4:U1:R0	Ins(2,):R(0,9)	Insertion	Ins4:U1:R0
											Ins2:U2:R0	Ins(2,):R(0,9)	Insertion	Ins2:U2:R0
											Ins3:U3:R0	Ins(2,):R(0,9)	Insertion	Ins3:U3:R0
											Ins4:U2:R0	Ins(2,):R(0,9)	Insertion	Ins4:U2:R0
											Ins4:U4:R0	Ins(2,):R(0,9)	Insertion	Ins4:U4:R0
											Ins(5,):R0	Ins(2,):R(0,9)	Insertion	Ins(5,):R0
											Ins2:U1:R1	Ins(2,):R(0,9)	Insertion	Ins2:U1:R1
											Ins2:U1:R2	Ins(2,):R(0,9)	Insertion	Ins2:U1:R2
											Ins2:U1:R3	Ins(2,):R(0,9)	Insertion	Ins2:U1:R3
											Ins2:U1:R4	Ins(2,):R(0,9)	Insertion	Ins2:U1:R4
											Ins2:U1:R(5,9)	Ins(2,):R(0,9)	Insertion	Ins2:U1:R(5,9)
											Ins2:U2:R1	Ins(2,):R(0,9)	Insertion	Ins2:U2:R1
											Ins2:U2:R2	Ins(2,):R(0,9)	Insertion	Ins2:U2:R2
											Ins2:U2:R3	Ins(2,):R(0,9)	Insertion	Ins2:U2:R3
											Ins2:U2:R4	Ins(2,):R(0,9)	Insertion	Ins2:U2:R4
											Ins2:U2:R(5,9)	Ins(2,):R(0,9)	Insertion	Ins2:U2:R(5,9)
											Ins3:U1:R1	Ins(2,):R(0,9)	Insertion	Ins3:U1:R1
											Ins3:U1:R2	Ins(2,):R(0,9)	Insertion	Ins3:U1:R2
											Ins3:U1:R3	Ins(2,):R(0,9)	Insertion	Ins3:U1:R3
											Ins3:U1:R4	Ins(2,):R(0,9)	Insertion	Ins3:U1:R4
											Ins3:U1:R(5,9)	Ins(2,):R(0,9)	Insertion	Ins3:U1:R(5,9)
											Ins3:U3:R1	Ins(2,):R(0,9)	Insertion	Ins3:U3:R1
											Ins3:U3:R2	Ins(2,):R(0,9)	Insertion	Ins3:U3:R2
											Ins3:U3:R3	Ins(2,):R(0,9)	Insertion	Ins3:U3:R3
											Ins3:U3:R4	Ins(2,):R(0,9)	Insertion	Ins3:U3:R4
											Ins3:U3:R(5,9)	Ins(2,):R(0,9)	Insertion	Ins3:U3:R(5,9)
											Ins4:U1:R1	Ins(2,):R(0,9)	Insertion	Ins4:U1:R1
											Ins4:U1:R2	Ins(2,):R(0,9)	Insertion	Ins4:U1:R2
											Ins4:U1:R3	Ins(2,):R(0,9)	Insertion	Ins4:U1:R3
											Ins4:U1:R4	Ins(2,):R(0,9)	Insertion	Ins4:U1:R4
											Ins4:U1:R(5,9)	Ins(2,):R(0,9)	Insertion	Ins4:U1:R(5,9)
											Ins4:U2:R1	Ins(2,):R(0,9)	Insertion	Ins4:U2:R1
											Ins4:U2:R2	Ins(2,):R(0,9)	Insertion	Ins4:U2:R2
											Ins4:U2:R3	Ins(2,):R(0,9)	Insertion	Ins4:U2:R3
											Ins4:U2:R4	Ins(2,):R(0,9)	Insertion	Ins4:U2:R4
											Ins4:U2:R(5,9)	Ins(2,):R(0,9)	Insertion	Ins4:U2:R(5,9)
											Ins4:U4:R1	Ins(2,):R(0,9)	Insertion	Ins4:U4:R1
											Ins4:U4:R2	Ins(2,):R(0,9)	Insertion	Ins4:U4:R2
											Ins4:U4:R3	Ins(2,):R(0,9)	Insertion	Ins4:U4:R3
											Ins4:U4:R4	Ins(2,):R(0,9)	Insertion	Ins4:U4:R4
											Ins4:U4:R(5,9)	Ins(2,):R(0,9)	Insertion	Ins4:U4:R(5,9)
											Ins(5,):U1:R1	Ins(2,):R(0,9)	Insertion	Ins(5,):U1:R1
											Ins(5,):U1:R2	Ins(2,):R(0,9)	Insertion	Ins(5,):U1:R2
											Ins(5,):U1:R3	Ins(2,):R(0,9)	Insertion	Ins(5,):U1:R3
											Ins(5,):U1:R4	Ins(2,):R(0,9)	Insertion	Ins(5,):U1:R4
											Ins(5,):U1:R(5,9)	Ins(2,):R(0,9)	Insertion	Ins(5,):U1:R(5,9)
											Ins(5,):U2:R1	Ins(2,):R(0,9)	Insertion	Ins(5,):U2:R1
											Ins(5,):U2:R2	Ins(2,):R(0,9)	Insertion	Ins(5,):U2:R2
											Ins(5,):U2:R3	Ins(2,):R(0,9)	Insertion	Ins(5,):U2:R3
											Ins(5,):U2:R4	Ins(2,):R(0,9)	Insertion	Ins(5,):U2:R4
											Ins(5,):U2:R(5,9)	Ins(2,):R(0,9)	Insertion	Ins(5,):U2:R(5,9)
											Ins(5,):U(3,):R1	Ins(2,):R(0,9)	Insertion	Ins(5,):U(3,):R1
											Ins(5,):U(3,):R2	Ins(2,):R(0,9)	Insertion	Ins(5,):U(3,):R2
											Ins(5,):U(3,):R3	Ins(2,):R(0,9)	Insertion	Ins(5,):U(3,):R3
											Ins(5,):U(3,):R4	Ins(2,):R(0,9)	Insertion	Ins(5,):U(3,):R4
											Ins(5,):U(3,):R(5,9)	Ins(2,):R(0,9)	Insertion	Ins(5,):U(3,):R(5,9)
											A[Del(C):R1]A	Del(C)	Deletion	A[Del(C):R1]A
											A[Del(C):R1]G	Del(C)	Deletion	A[Del(C):R1]G
											A[Del(C):R1]T	Del(C)	Deletion	A[Del(C):R1]T
											A[Del(C):R2]A	Del(C)	Deletion	A[Del(C):R2]A
											A[Del(C):R2]G	Del(C)	Deletion	A[Del(C):R2]G
											A[Del(C):R2]T	Del(C)	Deletion	A[Del(C):R2]T
											A[Del(C):R3]A	Del(C)	Deletion	A[Del(C):R3]A
											A[Del(C):R3]G	Del(C)	Deletion	A[Del(C):R3]G
											A[Del(C):R3]T	Del(C)	Deletion	A[Del(C):R3]T
											A[Del(C):R4]A	Del(C)	Deletion	A[Del(C):R4]A
											A[Del(C):R4]G	Del(C)	Deletion	A[Del(C):R4]G
											A[Del(C):R4]T	Del(C)	Deletion	A[Del(C):R4]T
											A[Del(C):R5]A	Del(C)	Deletion	A[Del(C):R5]A
											A[Del(C):R5]G	Del(C)	Deletion	A[Del(C):R5]G
											A[Del(C):R5]T	Del(C)	Deletion	A[Del(C):R5]T
											A[Del(C):R6]A	Del(C)	Deletion	A[Del(C):R6]A
											A[Del(C):R6]G	Del(C)	Deletion	A[Del(C):R6]G
											A[Del(C):R6]T	Del(C)	Deletion	A[Del(C):R6]T
											A[Del(C):R7]A	Del(C)	Deletion	A[Del(C):R7]A
											A[Del(C):R7]G	Del(C)	Deletion	A[Del(C):R7]G
											A[Del(C):R7]T	Del(C)	Deletion	A[Del(C):R7]T
											A[Del(C):R8]A	Del(C)	Deletion	A[Del(C):R8]A
											A[Del(C):R8]G	Del(C)	Deletion	A[Del(C):R8]G
											A[Del(C):R8]T	Del(C)	Deletion	A[Del(C):R8]T
											A[Del(C):R9]A	Del(C)	Deletion	A[Del(C):R9]A
											A[Del(C):R9]G	Del(C)	Deletion	A[Del(C):R9]G
											A[Del(C):R9]T	Del(C)	Deletion	A[Del(C):R9]T
											G[Del(C):R1]A	Del(C)	Deletion	G[Del(C):R1]A
											G[Del(C):R1]G	Del(C)	Deletion	G[Del(C):R1]G
											G[Del(C):R1]T	Del(C)	Deletion	G[Del(C):R1]T
											G[Del(C):R2]A	Del(C)	Deletion	G[Del(C):R2]A
											G[Del(C):R2]G	Del(C)	Deletion	G[Del(C):R2]G
											G[Del(C):R2]T	Del(C)	Deletion	G[Del(C):R2]T
											G[Del(C):R3]A	Del(C)	Deletion	G[Del(C):R3]A
											G[Del(C):R3]G	Del(C)	Deletion	G[Del(C):R3]G
											G[Del(C):R3]T	Del(C)	Deletion	G[Del(C):R3]T
											G[Del(C):R4]A	Del(C)	Deletion	G[Del(C):R4]A
											G[Del(C):R4]G	Del(C)	Deletion	G[Del(C):R4]G
											G[Del(C):R4]T	Del(C)	Deletion	G[Del(C):R4]T
											G[Del(C):R5]A	Del(C)	Deletion	G[Del(C):R5]A
											G[Del(C):R5]G	Del(C)	Deletion	G[Del(C):R5]G
											G[Del(C):R5]T	Del(C)	Deletion	G[Del(C):R5]T
											G[Del(C):R6]A	Del(C)	Deletion	G[Del(C):R6]A
											G[Del(C):R6]G	Del(C)	Deletion	G[Del(C):R6]G
											G[Del(C):R6]T	Del(C)	Deletion	G[Del(C):R6]T
											G[Del(C):R7]A	Del(C)	Deletion	G[Del(C):R7]A
											G[Del(C):R7]G	Del(C)	Deletion	G[Del(C):R7]G
											G[Del(C):R7]T	Del(C)	Deletion	G[Del(C):R7]T
											G[Del(C):R8]A	Del(C)	Deletion	G[Del(C):R8]A
											G[Del(C):R8]G	Del(C)	Deletion	G[Del(C):R8]G
											G[Del(C):R8]T	Del(C)	Deletion	G[Del(C):R8]T
											G[Del(C):R9]A	Del(C)	Deletion	G[Del(C):R9]A
											G[Del(C):R9]G	Del(C)	Deletion	G[Del(C):R9]G
											G[Del(C):R9]T	Del(C)	Deletion	G[Del(C):R9]T
											T[Del(C):R1]A	Del(C)	Deletion	T[Del(C):R1]A
											T[Del(C):R1]G	Del(C)	Deletion	T[Del(C):R1]G
											T[Del(C):R1]T	Del(C)	Deletion	T[Del(C):R1]T
											T[Del(C):R2]A	Del(C)	Deletion	T[Del(C):R2]A
											T[Del(C):R2]G	Del(C)	Deletion	T[Del(C):R2]G
											T[Del(C):R2]T	Del(C)	Deletion	T[Del(C):R2]T
											T[Del(C):R3]A	Del(C)	Deletion	T[Del(C):R3]A
											T[Del(C):R3]G	Del(C)	Deletion	T[Del(C):R3]G
											T[Del(C):R3]T	Del(C)	Deletion	T[Del(C):R3]T
											T[Del(C):R4]A	Del(C)	Deletion	T[Del(C):R4]A
											T[Del(C):R4]G	Del(C)	Deletion	T[Del(C):R4]G
											T[Del(C):R4]T	Del(C)	Deletion	T[Del(C):R4]T
											T[Del(C):R5]A	Del(C)	Deletion	T[Del(C):R5]A
											T[Del(C):R5]G	Del(C)	Deletion	T[Del(C):R5]G
											T[Del(C):R5]T	Del(C)	Deletion	T[Del(C):R5]T
											T[Del(C):R6]A	Del(C)	Deletion	T[Del(C):R6]A
											T[Del(C):R6]G	Del(C)	Deletion	T[Del(C):R6]G
											T[Del(C):R6]T	Del(C)	Deletion	T[Del(C):R6]T
											T[Del(C):R7]A	Del(C)	Deletion	T[Del(C):R7]A
											T[Del(C):R7]G	Del(C)	Deletion	T[Del(C):R7]G
											T[Del(C):R7]T	Del(C)	Deletion	T[Del(C):R7]T
											T[Del(C):R8]A	Del(C)	Deletion	T[Del(C):R8]A
											T[Del(C):R8]G	Del(C)	Deletion	T[Del(C):R8]G
											T[Del(C):R8]T	Del(C)	Deletion	T[Del(C):R8]T
											T[Del(C):R9]A	Del(C)	Deletion	T[Del(C):R9]A
											T[Del(C):R9]G	Del(C)	Deletion	T[Del(C):R9]G
											T[Del(C):R9]T	Del(C)	Deletion	T[Del(C):R9]T
											A[Del(T):R1]A	Del(T)	Deletion	A[Del(T):R1]A
											A[Del(T):R1]C	Del(T)	Deletion	A[Del(T):R1]C
											A[Del(T):R1]G	Del(T)	Deletion	A[Del(T):R1]G
											A[Del(T):R2]A	Del(T)	Deletion	A[Del(T):R2]A
											A[Del(T):R2]C	Del(T)	Deletion	A[Del(T):R2]C
											A[Del(T):R2]G	Del(T)	Deletion	A[Del(T):R2]G
											A[Del(T):R3]A	Del(T)	Deletion	A[Del(T):R3]A
											A[Del(T):R3]C	Del(T)	Deletion	A[Del(T):R3]C
											A[Del(T):R3]G	Del(T)	Deletion	A[Del(T):R3]G
											A[Del(T):R4]A	Del(T)	Deletion	A[Del(T):R4]A
											A[Del(T):R4]C	Del(T)	Deletion	A[Del(T):R4]C
											A[Del(T):R4]G	Del(T)	Deletion	A[Del(T):R4]G
											A[Del(T):R5]A	Del(T)	Deletion	A[Del(T):R5]A
											A[Del(T):R5]C	Del(T)	Deletion	A[Del(T):R5]C
											A[Del(T):R5]G	Del(T)	Deletion	A[Del(T):R5]G
											A[Del(T):R6]A	Del(T)	Deletion	A[Del(T):R6]A
											A[Del(T):R6]C	Del(T)	Deletion	A[Del(T):R6]C
											A[Del(T):R6]G	Del(T)	Deletion	A[Del(T):R6]G
											A[Del(T):R7]A	Del(T)	Deletion	A[Del(T):R7]A
											A[Del(T):R7]C	Del(T)	Deletion	A[Del(T):R7]C
											A[Del(T):R7]G	Del(T)	Deletion	A[Del(T):R7]G
											A[Del(T):R8]A	Del(T)	Deletion	A[Del(T):R8]A
											A[Del(T):R8]C	Del(T)	Deletion	A[Del(T):R8]C
											A[Del(T):R8]G	Del(T)	Deletion	A[Del(T):R8]G
											A[Del(T):R9]A	Del(T)	Deletion	A[Del(T):R9]A
											A[Del(T):R9]C	Del(T)	Deletion	A[Del(T):R9]C
											A[Del(T):R9]G	Del(T)	Deletion	A[Del(T):R9]G
											C[Del(T):R1]A	Del(T)	Deletion	C[Del(T):R1]A
											C[Del(T):R1]C	Del(T)	Deletion	C[Del(T):R1]C
											C[Del(T):R1]G	Del(T)	Deletion	C[Del(T):R1]G
											C[Del(T):R2]A	Del(T)	Deletion	C[Del(T):R2]A
											C[Del(T):R2]C	Del(T)	Deletion	C[Del(T):R2]C
											C[Del(T):R2]G	Del(T)	Deletion	C[Del(T):R2]G
											C[Del(T):R3]A	Del(T)	Deletion	C[Del(T):R3]A
											C[Del(T):R3]C	Del(T)	Deletion	C[Del(T):R3]C
											C[Del(T):R3]G	Del(T)	Deletion	C[Del(T):R3]G
											C[Del(T):R4]A	Del(T)	Deletion	C[Del(T):R4]A
											C[Del(T):R4]C	Del(T)	Deletion	C[Del(T):R4]C
											C[Del(T):R4]G	Del(T)	Deletion	C[Del(T):R4]G
											C[Del(T):R5]A	Del(T)	Deletion	C[Del(T):R5]A
											C[Del(T):R5]C	Del(T)	Deletion	C[Del(T):R5]C
											C[Del(T):R5]G	Del(T)	Deletion	C[Del(T):R5]G
											C[Del(T):R6]A	Del(T)	Deletion	C[Del(T):R6]A
											C[Del(T):R6]C	Del(T)	Deletion	C[Del(T):R6]C
											C[Del(T):R6]G	Del(T)	Deletion	C[Del(T):R6]G
											C[Del(T):R7]A	Del(T)	Deletion	C[Del(T):R7]A
											C[Del(T):R7]C	Del(T)	Deletion	C[Del(T):R7]C
											C[Del(T):R7]G	Del(T)	Deletion	C[Del(T):R7]G
											C[Del(T):R8]A	Del(T)	Deletion	C[Del(T):R8]A
											C[Del(T):R8]C	Del(T)	Deletion	C[Del(T):R8]C
											C[Del(T):R8]G	Del(T)	Deletion	C[Del(T):R8]G
											C[Del(T):R9]A	Del(T)	Deletion	C[Del(T):R9]A
											C[Del(T):R9]C	Del(T)	Deletion	C[Del(T):R9]C
											C[Del(T):R9]G	Del(T)	Deletion	C[Del(T):R9]G
											G[Del(T):R1]A	Del(T)	Deletion	G[Del(T):R1]A
											G[Del(T):R1]C	Del(T)	Deletion	G[Del(T):R1]C
											G[Del(T):R1]G	Del(T)	Deletion	G[Del(T):R1]G
											G[Del(T):R2]A	Del(T)	Deletion	G[Del(T):R2]A
											G[Del(T):R2]C	Del(T)	Deletion	G[Del(T):R2]C
											G[Del(T):R2]G	Del(T)	Deletion	G[Del(T):R2]G
											G[Del(T):R3]A	Del(T)	Deletion	G[Del(T):R3]A
											G[Del(T):R3]C	Del(T)	Deletion	G[Del(T):R3]C
											G[Del(T):R3]G	Del(T)	Deletion	G[Del(T):R3]G
											G[Del(T):R4]A	Del(T)	Deletion	G[Del(T):R4]A
											G[Del(T):R4]C	Del(T)	Deletion	G[Del(T):R4]C
											G[Del(T):R4]G	Del(T)	Deletion	G[Del(T):R4]G
											G[Del(T):R5]A	Del(T)	Deletion	G[Del(T):R5]A
											G[Del(T):R5]C	Del(T)	Deletion	G[Del(T):R5]C
											G[Del(T):R5]G	Del(T)	Deletion	G[Del(T):R5]G
											G[Del(T):R6]A	Del(T)	Deletion	G[Del(T):R6]A
											G[Del(T):R6]C	Del(T)	Deletion	G[Del(T):R6]C
											G[Del(T):R6]G	Del(T)	Deletion	G[Del(T):R6]G
											G[Del(T):R7]A	Del(T)	Deletion	G[Del(T):R7]A
											G[Del(T):R7]C	Del(T)	Deletion	G[Del(T):R7]C
											G[Del(T):R7]G	Del(T)	Deletion	G[Del(T):R7]G
											G[Del(T):R8]A	Del(T)	Deletion	G[Del(T):R8]A
											G[Del(T):R8]C	Del(T)	Deletion	G[Del(T):R8]C
											G[Del(T):R8]G	Del(T)	Deletion	G[Del(T):R8]G
											G[Del(T):R9]A	Del(T)	Deletion	G[Del(T):R9]A
											G[Del(T):R9]C	Del(T)	Deletion	G[Del(T):R9]C
											G[Del(T):R9]G	Del(T)	Deletion	G[Del(T):R9]G
											Del2:U1:R1	Del(2,):R(1,9)	Deletion	Del2:U1:R1
											Del3:U1:R1	Del(2,):R(1,9)	Deletion	Del3:U1:R1
											Del4:U1:R1	Del(2,):R(1,9)	Deletion	Del4:U1:R1
											Del5:U1:R1	Del(2,):R(1,9)	Deletion	Del5:U1:R1
											Del6:U1:R1	Del(2,):R(1,9)	Deletion	Del6:U1:R1
											Del7:U1:R1	Del(2,):R(1,9)	Deletion	Del7:U1:R1
											Del8:U1:R1	Del(2,):R(1,9)	Deletion	Del8:U1:R1
											Del9:U1:R1	Del(2,):R(1,9)	Deletion	Del9:U1:R1
											Del(10,):U1:R1	Del(2,):R(1,9)	Deletion	Del(10,):U1:R1
											Del2:U(2,):R1	Del(2,):R(1,9)	Deletion	Del2:U(2,):R1
											Del3:U(2,):R1	Del(2,):R(1,9)	Deletion	Del3:U(2,):R1
											Del4:U(2,):R1	Del(2,):R(1,9)	Deletion	Del4:U(2,):R1
											Del5:U(2,):R1	Del(2,):R(1,9)	Deletion	Del5:U(2,):R1
											Del6:U(2,):R1	Del(2,):R(1,9)	Deletion	Del6:U(2,):R1
											Del7:U(2,):R1	Del(2,):R(1,9)	Deletion	Del7:U(2,):R1
											Del8:U(2,):R1	Del(2,):R(1,9)	Deletion	Del8:U(2,):R1
											Del9:U(2,):R1	Del(2,):R(1,9)	Deletion	Del9:U(2,):R1
											Del(10,):U(2,):R1	Del(2,):R(1,9)	Deletion	Del(10,):U(2,):R1
											Del2:U1:R3	Del(2,):R(1,9)	Deletion	Del2:U1:R3
											Del2:U1:R4	Del(2,):R(1,9)	Deletion	Del2:U1:R4
											Del2:U1:R(5,9)	Del(2,):R(1,9)	Deletion	Del2:U1:R(5,9)
											Del2:U2:R2	Del(2,):R(1,9)	Deletion	Del2:U2:R2
											Del2:U2:R3	Del(2,):R(1,9)	Deletion	Del2:U2:R3
											Del2:U2:R4	Del(2,):R(1,9)	Deletion	Del2:U2:R4
											Del2:U2:R(5,9)	Del(2,):R(1,9)	Deletion	Del2:U2:R(5,9)
											Del3:U1:R4	Del(2,):R(1,9)	Deletion	Del3:U1:R4
											Del3:U1:R(5,9)	Del(2,):R(1,9)	Deletion	Del3:U1:R(5,9)
											Del3:U3:R2	Del(2,):R(1,9)	Deletion	Del3:U3:R2
											Del3:U3:R3	Del(2,):R(1,9)	Deletion	Del3:U3:R3
											Del3:U3:R4	Del(2,):R(1,9)	Deletion	Del3:U3:R4
											Del3:U3:R(5,9)	Del(2,):R(1,9)	Deletion	Del3:U3:R(5,9)
											Del4:U1:R(5,9)	Del(2,):R(1,9)	Deletion	Del4:U1:R(5,9)
											Del4:U2:R3	Del(2,):R(1,9)	Deletion	Del4:U2:R3
											Del4:U2:R4	Del(2,):R(1,9)	Deletion	Del4:U2:R4
											Del4:U2:R(5,9)	Del(2,):R(1,9)	Deletion	Del4:U2:R(5,9)
											Del4:U4:R2	Del(2,):R(1,9)	Deletion	Del4:U4:R2
											Del4:U4:R3	Del(2,):R(1,9)	Deletion	Del4:U4:R3
											Del4:U4:R4	Del(2,):R(1,9)	Deletion	Del4:U4:R4
											Del4:U4:R(5,9)	Del(2,):R(1,9)	Deletion	Del4:U4:R(5,9)
											Del5:U1:R(6,9)	Del(2,):R(1,9)	Deletion	Del5:U1:R(6,9)
											Del5:U5:R2	Del(2,):R(1,9)	Deletion	Del5:U5:R2
											Del5:U5:R3	Del(2,):R(1,9)	Deletion	Del5:U5:R3
											Del5:U5:R4	Del(2,):R(1,9)	Deletion	Del5:U5:R4
											Del5:U5:R(5,9)	Del(2,):R(1,9)	Deletion	Del5:U5:R(5,9)
											Del(6,):U1:R(7,9)	Del(2,):R(1,9)	Deletion	Del(6,):U1:R(7,9)
											Del(6,):U2:R(4,9)	Del(2,):R(1,9)	Deletion	Del(6,):U2:R(4,9)
											Del(6,):U3:R(3,9)	Del(2,):R(1,9)	Deletion	Del(6,):U3:R(3,9)
											Del(6,):U(4,):R(2,9)	Del(2,):R(1,9)	Deletion	Del(6,):U(4,):R(2,9)
											Del2:M1	Del(2,):M(1,)	Deletion	Del2:M1
											Del3:M1	Del(2,):M(1,)	Deletion	Del3:M1
											Del3:M2	Del(2,):M(1,)	Deletion	Del3:M2
											Del4:M1	Del(2,):M(1,)	Deletion	Del4:M1
											Del4:M2	Del(2,):M(1,)	Deletion	Del4:M2
											Del4:M3	Del(2,):M(1,)	Deletion	Del4:M3
											Del5:M1	Del(2,):M(1,)	Deletion	Del5:M1
											Del5:M2	Del(2,):M(1,)	Deletion	Del5:M2
											Del5:M3	Del(2,):M(1,)	Deletion	Del5:M3
											Del5:M4	Del(2,):M(1,)	Deletion	Del5:M4
											Del6:M1	Del(2,):M(1,)	Deletion	Del6:M1
											Del6:M2	Del(2,):M(1,)	Deletion	Del6:M2
											Del6:M3	Del(2,):M(1,)	Deletion	Del6:M3
											Del6:M4	Del(2,):M(1,)	Deletion	Del6:M4
											Del6:M5	Del(2,):M(1,)	Deletion	Del6:M5
											Del(7,):M1	Del(2,):M(1,)	Deletion	Del(7,):M1
											Del(7,):M2	Del(2,):M(1,)	Deletion	Del(7,):M2
											Del(7,):M3	Del(2,):M(1,)	Deletion	Del(7,):M3
											Del(7,):M4	Del(2,):M(1,)	Deletion	Del(7,):M4
											Del(7,):M5	Del(2,):M(1,)	Deletion	Del(7,):M5
											Del(7,):M(6,)	Del(2,):M(1,)	Deletion	Del(7,):M(6,)
											Complex(0,1)	Complex	Complex	Complex(0,1)
											Complex(2,5)	Complex	Complex	Complex(2,5)
											Complex(6,10)	Complex	Complex	Complex(6,10)
											Complex(11,20)	Complex	Complex	Complex(11,20)
											Complex(21,)	Complex	Complex	Complex(21,)

## Sheet: Supplementary Table 9
Supplementary Table 9 | Tissue-specific indel signatures (InDs) of Genomics England seven cancer types.
Indel subtypes	pgel_Bladder.S1	pgel_Bladder.S2	pgel_Bladder.S3	pgel_Bladder.S4	pgel_Bladder.S5	pgel_Bladder.S6	pgel_Bladder.S7	pgel_Bladder.S8	pgel_Bladder.S9	pgel_Bladder.S10	pgel_Bladder.S11	pgel_Bladder.S12	pgel_Bladder.S13	pgel_Bladder.k.6..Cluster1..U1	pgel_Bladder.k.6..Cluster2..U1	pgel_Bladder.k.6..Cluster3..U1	pgel_Bladder.k.6..Cluster3..U2	pgel_Bladder.k.6..Cluster5..U1	pgel_Bladder.k.6..Cluster6..U1	pgel_CNS.S1	pgel_CNS.S2	pgel_CNS.S3	pgel_CNS.S4	pgel_CNS.S5	pgel_CNS.S6	pgel_CNS.S7	pgel_CNS.k.5..Cluster1..U1	pgel_CNS.k.5..Cluster2..U1	pgel_CNS.k.5..Cluster2..U2	pgel_CNS.k.5..Cluster3..U1	pgel_CNS.k.5..Cluster4..U1	pgel_CNS.k.5..Cluster5..U1	pgel_Colorectal.S1	pgel_Colorectal.S2	pgel_Colorectal.S3	pgel_Colorectal.S4	pgel_Colorectal.S5	pgel_Colorectal.S6	pgel_Colorectal.S7	pgel_Colorectal.S8	pgel_Colorectal.S9	pgel_Colorectal.S10	pgel_Colorectal.S11	pgel_Colorectal.S12	pgel_Colorectal.S13	pgel_Colorectal.S14	pgel_Colorectal.k.17..Cluster1..U1	pgel_Colorectal.k.17..Cluster2..U1	pgel_Colorectal.k.17..Cluster2..U2
A[Ins(C):R0]A	3.16614e-06	2.02219e-146	0.000133026	3.424e-58	3.73894e-35	1.35717e-137	6.97224e-05	0.145241	6.85008e-22	7.47304e-69	2.43689e-110	4.97697e-22	1.51883e-62	0.000638305	0.00065179	0.000388505	0.000124468	0.000400324	0.00073999	0.000384876	0.000147167	0.00163374	0.000498155	0.00032721	0.00206241	0.00214616	0.000131508	0.000879738	0	0.0281141	0.00442747	0.000932907	0.360025	3.31093e-07	5.50193e-05	0.000791551	1.52061e-05	0.000772707	3.25843e-10	0.0103692	8.63881e-05	3.97112e-06	0.0004875	0.0111646	1.08826e-05	0.000381762	5.04363e-120	0.00303911	6.15817e-09
A[Ins(C):R0]T	3.91919e-210	5.9893e-05	3.18202e-25	3.97277e-268	6.73963e-192	7.1234295825271e-310	1.00808e-203	0.0816139	7.07958e-108	4.16041e-177	1.63125e-273	6.91487e-78	1.05536e-162	7.66036e-05	2.47505e-05	6.2254e-61	0.000149613	0	5.15414e-07	2.26511e-05	9.37084e-05	0.000521293	9.29066e-05	4.56308e-05	0.000191992	0.00100794	0.000129343	0	0	0.010928	0.000856377	0	0.226341	6.98485e-15	6.41085e-36	1.73651e-30	0.000164382	6.86408e-17	1.02288e-31	1.87505e-43	2.80098e-08	0.000133486	1.48395e-20	9.34914e-34	2.13031e-05	6.22231e-43	0.000140187	3.43758e-12	0.000662145
Ins(C):R(0,3)	0.00372248	0.011229	0.00446102	0.00680524	0.0341803	0.0720179	0.00822577	0.0398325	0.0381432	0.0654794	0.0121591	0.00900948	0.0417245	0.00235497	0.00134703	0.0194922	0.0174211	0.0078992	0.0313689	0.00979423	0.00704857	0.0589039	0.00233716	0.0454541	0.0254254	0.00951584	0.00118655	0.0246911	0.00923727	0.0348038	0.0159788	0.0120672	0.0821988	0.00794961	0.00195481	0.000940476	0.00299547	0.00124279	0.0227648	0.0336649	0.0323258	0.0398672	0.0389927	0.00756335	0.00688174	0.0160015	0.000885409	0.0109123	0.018637
Ins(C):R(4,6)	0.0036331	0.000858288	0.00127724	0.00094262	0.000691312	0.000255205	0.000296556	0.00537355	0.00647194	0.00305009	0.00167451	0.000155286	0.305259	0.0144047	0.0070681	0.0062279	0.00349675	0.00229891	0.00571443	0.00267604	0.000522563	0.0204756	0.00465198	0.00807193	0.0084177	7.79128e-05	0.014993	0.00262728	0.00167541	0.00912934	0.00126796	0.0502231	1.87806e-05	0.000195944	0.000145539	0.00078203	0.000761398	0.000549233	0.00199687	0.00132818	0.000203793	0.00101684	0.00424937	0.000605147	0.00330038	0.280329	0.00760468	0.00604332	0.00842934
Ins(C):R(7,9)	0.0080687	0.00101753	0.00240445	0.0241482	0.00178184	0.00113258	0.000754172	0.00357979	0.00426202	0.00165683	0.0111506	0.00177157	0.0227533	0.0136172	0.00745818	3.29778e-05	0.000127677	0.00793693	0.00404259	7.21774e-15	0.00152527	0.00670471	0.00890951	0.000353209	0.013943	3.2337e-05	0.00745693	0.00202777	0.00542103	0.00181938	0.0017206	0.0453697	0.000706862	0.000439365	0.0188436	0.0043795	0.00131521	0.000291061	0.00873237	0.000952291	0.00375384	7.71265e-05	0.00260148	0.0216934	0.00265568	0.0303266	0.00818406	0.00363643	0.00444673
A[Ins(T):R(0,4)]A	0.00436849	0.00261014	0.000789191	0.014661	0.012588	0.00955107	0.00792289	0.0350036	0.00366052	0.0231492	0.0225451	0.0152966	0.0101386	0.00519739	0.00130414	0.0155025	0.0291864	0.00734569	0.0132717	0.00357197	0.00526489	0.010363	0.000765603	0.0188905	0.0147086	0.00665329	0.00590006	0.025305	0.0127643	0.0161414	0.0172167	0.00500542	0.064243	0.00799336	0.00942364	0.00174133	0.00058916	0.00115575	0.0139726	0.0260948	0.0198567	0.0501416	0.0026451	0.0137224	0.00532695	0.00698961	0.000697197	0.009606	0.0251782
A[Ins(T):R(0,4)]C	0.0022001	0.000671631	0.000427939	0.000153012	0.0227141	0.00858495	0.00169487	0.00280643	0.00632664	0.00356615	0.0117904	0.00220827	0.000794181	0.00394382	0.000949394	0.00127004	0.00533719	0.00207774	0.00358055	0.000124373	0.00225653	0.00660113	0.00218026	0.00551589	0.00357969	0.0031512	0.00424659	0.00188881	0.00207121	0.007379	0.0164447	0.00709856	0.00739137	0.00755122	0.00165813	6.5875e-05	0.000562966	0.00144778	0.00910781	0.00278396	0.00683903	0.0109178	0.00242038	0.00172056	0.000848142	0.00413289	0.000760374	0.00236022	0.00455307
A[Ins(T):R(0,4)]G	0.0014278	0.0135558	0.00112527	0.000840643	0.00480241	0.00313733	0.00441794	0.00922387	0.00976325	0.0146158	0.0190768	0.00641238	0.00216067	0.00591786	0.00173131	0.00439238	0.00459234	0.00222419	0.00446744	0.000945659	0.0031635	0.00299236	0.000313868	0.0148139	0.00448085	0.00392072	0.00725624	0.00444369	0.00389495	0.0306399	0.00355433	0.00547387	0.00981169	0.00340901	0.00178963	6.21438e-05	0.00357894	5.51383e-05	0.0108726	0.00744251	0.00829504	0.00998706	0.0152082	0.00158539	0.00294794	0.00413602	0.00146627	0.00200027	0.00483742
C[Ins(T):R(0,4)]A	0.000174016	0.00129152	0.000346922	0.00345085	0.0117151	0.0119626	0.0122991	0.00125476	0.00585638	0.00593757	0.00875965	0.00940209	0.00559138	0.00106536	0.000527978	0.0046635	0.00675015	0.00113469	0.0228275	0.00224408	0.00301687	0.00954121	0.00127233	0.00927639	0.00298708	0.000996536	0.00761256	0.0062949	0.00210634	0.00603978	0.0113321	0.00303073	0.00224334	0.0014972	0.000693278	9.35958e-05	0.000497032	0.000647231	0.00785605	0.00405405	0.00781795	0.0137352	0.00508137	0.00389014	0.00548767	0.00312457	0.00041582	0.00297992	0.00633229
C[Ins(T):R(0,4)]C	0.000647484	0.00157619	0.00124374	0.00166199	0.0240285	0.00746683	0.00016406	0.00266969	0.00109017	0.0076999	0.0105329	0.00672576	0.00231523	0.00285314	0.00149771	0.0091374	0.0116736	0.00286178	0.00195452	0.000274888	0.00166545	0.00932727	0.00532267	0.00599623	0.00174889	0.000370969	0.00867123	0.0109404	0.00370185	0.004606	0.025457	0.00988357	0.00158414	0.000507454	0.00210024	0.00041181	0.000476205	0.000375447	0.00653493	0.00583345	0.00671617	0.00447678	0.00205352	0.00250571	0.00486095	0.00261083	0.000742526	0.00455604	0.011133
C[Ins(T):R(0,4)]G	0.000273013	0.0133519	0.00270366	0.00178459	0.0070204	0.0115016	0.000125685	0.0069388	0.00789632	0.0237475	0.0080479	0.00324494	0.000109422	0.00292659	0.00196742	0.00458963	0.00458257	0.000885256	0.0056582	0.00288845	0.00348329	0.00324769	0.000831034	0.0172121	0.00193816	0.00262315	0.00702835	0.00657603	0.00121307	0.0292323	0.00527789	0.00861759	0.00064417	0.00079178	0.000854486	7.10428e-05	0.00113649	0.000345581	0.00640847	0.00971772	0.00623823	0.00618925	0.0139113	0.00132884	0.00413027	0.0052352	0.00137892	0.00276831	0.00549814
G[Ins(T):R(0,4)]A	9.71587e-05	0.00182636	1.73592e-05	0.0012944	0.000571791	0.00931002	0.00440611	0.0139132	0.00234722	0.050293	0.0135039	0.00377939	0.000301069	0.000294391	0.000292384	0.00702314	0.00353485	0.00173805	0.00948229	0.00191986	0.00058255	0.00687689	0.00183495	0.0527228	0.000731092	0.00272995	0.000615667	0.00777615	0.00334365	0.00241306	0.00644178	0.00262149	0.00198931	0.000834964	0.00117651	6.32816e-05	1.60921e-05	0.000163317	0.00921336	0.0232518	0.0132078	0.00645784	0.00185543	0.000259583	0.00544158	0.00228928	6.75175e-05	0.00584351	0.00304881
G[Ins(T):R(0,4)]C	0.000254709	0.000654698	0.000143219	0.000284698	0.00847325	0.00563062	0.00025138	0.00206658	0.000660204	0.020076	0.00583472	0.003111	0.00310751	0.000604332	0.000317747	0.0042893	0.00363786	0.000881188	0.00126655	0.000288396	0.000297449	0.00424336	0.00147786	0.0147067	0.000204444	0.00285022	0.000813734	0.0041641	0.00253568	0.00510453	0.00568096	0.00690765	0.00124766	0.000270139	5.4732e-05	2.50004e-08	0.000160897	3.96704e-05	0.00359893	0.00690317	0.0064567	0.00377618	0.00105384	0.000580741	0.00445375	0.000559318	0.00017318	0.00189829	0.00426773
G[Ins(T):R(0,4)]G	0.000373623	0.00971423	0.00301547	0.00155394	0.00371982	0.00593436	0.00365538	0.00193531	0.00387742	0.0162683	0.0154192	0.00135045	0.00516927	0.00262072	0.00141627	0.012076	0.0237276	0.0056376	0.00517322	0.00109894	0.00166984	0.00308204	0.00169388	0.0160012	0.00221464	0.00338153	0.00163868	0.0204721	0.0108034	0.0281932	0.00279206	0.00315852	0.00105938	0.000686852	0.00203778	8.76048e-05	0.000458429	0.000616436	0.00567795	0.0124526	0.009231	0.00692295	0.00529884	0.00520341	0.00807301	0.0010554	0.000852387	0.00851533	0.0195954
A[Ins(T):R(5,7)]A	0.00519593	0.00690601	0.000400646	0.0405126	9.68724e-05	0.00201256	0.0079067	0.00673932	0.0102661	0.0138835	0.0825559	0.0135754	0.0180859	0.0368562	0.0113583	8.74258e-09	0.00260547	5.3076e-25	0.0121305	0.000273882	0.00257976	0.00656049	0.00973436	0.0136848	0.0377373	0.00558401	0.059747	0.00614367	0.00208549	0.00993374	0.00685825	0.0408095	0.00816049	0.00638082	0.0385776	0.0068151	0.00463194	3.13083e-05	0.0842057	0.0189723	0.0119425	0.0141211	0.0053647	0.0369408	0.00239848	0.0358059	0.00771527	0.00389148	0.0120885
A[Ins(T):R(5,7)]C	0.00507935	0.00183601	0.00183315	0.037358	0.0256315	0.00541642	0.00200396	0.00839742	0.00153494	0.0032098	0.10135	0.00981434	0.0307844	0.0528123	0.0127358	0.00652998	0.000932622	0.00134899	0.00883694	0.00225715	0.00301505	0.00838075	0.0100867	0.00554197	0.0492546	0.00763589	0.0422201	0.00585964	0.00163949	0.00890828	0.007692	0.0379446	0.00536241	0.00556315	0.0506601	0.00275211	0.00463227	0.00159057	0.0990134	0.00346971	0.0121517	0.00987644	0.0146028	0.0355405	0.00265829	0.0264107	0.00500442	4.80557e-05	0.0176318
A[Ins(T):R(5,7)]G	0.00752917	0.00505924	0.000847954	0.0263565	0.00358996	0.00188133	0.00190284	0.0236127	0.000892642	0.0421529	0.0644383	0.00792884	0.0183021	0.0478469	0.0130818	0.00342756	1.55424e-33	0.00115913	0.00268912	0.000561001	0.00198404	0.000125069	0.00920694	0.0411732	0.0258585	0.00260207	0.0257815	0.000253807	0.00255749	0.00849641	0.00428471	0.0313058	0.000623763	0.00324107	0.0443576	0.00283745	0.00601843	0.000523128	0.0648735	0.0622301	0.000185193	0.00247166	0.00788185	0.0100999	0.00106538	0.014566	0.00684054	5.56739e-20	0.00577832
C[Ins(T):R(5,7)]A	0.00418151	0.00169707	0.000123951	0.0170861	0.00350506	0.00310935	0.00487105	0.00972222	0.0048607	0.00413302	0.0403711	0.000643864	0.00369863	0.017416	0.00449713	0.00388248	0.00297784	0.00107635	0.00222648	0.000498282	0.00198701	0.00492489	0.00184536	0.00272941	0.0185152	0.00209956	0.0293763	0.00459481	0.00291665	0.00480945	0.00652751	0.0183274	0.0044008	0.000507629	0.0178439	0.00510501	0.0011995	0.000170356	0.0416727	0.00328243	0.00378558	0.0100111	0.00326977	0.0224749	0.0018526	0.0150337	0.00239328	0.00173069	0.00758898
C[Ins(T):R(5,7)]C	0.0035059	0.00173885	0.000376676	0.0178745	0.0107712	0.000118921	0.0034147	0.00741536	0.00599956	0.000342548	0.0555872	0.00135806	0.00814737	0.0344025	0.00675005	0.00396098	0.00406478	0.00252501	4.60879e-23	0.0013241	0.0028202	0.00323211	0.00552085	0.00247626	0.0275771	0.00231729	0.0236262	0.00203709	0.0029543	0.00720649	0.00653255	0.0231404	0.00295257	0.00272252	0.0249911	0.000842075	0.00442846	0.00108761	0.0471422	0.00472935	0.00352943	0.00974607	0.0105009	0.0186734	0.00302247	0.0214185	0.00288212	0.00282599	0.011248
C[Ins(T):R(5,7)]G	0.00446852	0.00169933	0.00119679	0.0198914	0.00420375	0.00248005	0.00236369	0.00321061	0.00196259	0.00523239	0.0356617	0.00426865	0.00934863	0.0333214	0.00689287	0.00178592	0.00124472	0.000730329	0.00538398	0.000443711	0.00102759	0.00101896	0.00771719	0.00595858	0.0226143	0.000491617	0.0159424	0.00270051	0.00201706	0.00765936	0.00136189	0.0204246	0.000667319	0.00113819	0.0229996	0.00197351	0.00259309	4.47076e-05	0.0386543	0.0132691	0.000998498	0.00403147	0.00862247	0.0142468	0.00204229	0.00831589	0.00378339	0.00130546	0.00592705
G[Ins(T):R(5,7)]A	0.00463524	3.54283e-05	0.000693791	0.0156051	0.00233256	0.00370567	0.00184811	0.0123211	0.0021989	0.00491977	0.0369277	0.000682819	0.016176	0.0237562	0.00777191	0.00193988	0.00142402	0.000767716	0.00371017	0.00155112	0.00390746	0.00359776	0.00899347	0.00213608	0.0186584	0.0036452	0.0247656	0.00660705	0.00080692	0.00430385	0.00165831	0.0485618	0.00385773	0.00210176	0.0182464	0.00334894	0.00052099	0.000459136	0.0399867	0.00378238	0.00503407	0.0116779	0.00425033	0.0192112	0.00212529	0.0135017	0.00431792	0.00232146	0.00555696
G[Ins(T):R(5,7)]C	0.000754966	8.41771e-05	0.000350009	0.0229595	0.00997449	0.00313544	0.00189794	0.00497275	0.00288302	0.0031156	0.038682	0.00260792	0.00654381	0.0371194	0.00980394	0.00138346	0.00242076	8.29784e-44	0.0033333	0.00174679	0.000430836	0.00396978	0.00915675	0.00275932	0.0336392	0.0039115	0.0222203	0.00469486	0.0016547	2.02307e-37	0.00303895	0.0632743	0.000524613	0.000640424	0.0229594	0.000770409	0.00029885	0.000506388	0.0451764	0.0110108	0.00287567	0.00914175	0.00541295	0.0176995	0.00325702	0.0111354	0.0046027	0.00101717	0.00823011
G[Ins(T):R(5,7)]G	0.00385194	0.00313695	0.000713069	0.0161758	0.00540921	0.00921558	0.00196443	0.0101611	0.00353737	0.00587473	0.033345	0.00109622	0.0100723	0.0456337	0.0139978	0.00339055	0.0052858	0.000659521	0.00551607	0.000245819	0.00210946	0.00312864	0.0136977	0.0139155	0.0220695	0.00285516	0.0174385	0.00592757	0.00523825	0.00580816	0.00444073	0.06327	0.000485545	0.00133072	0.026793	0.00186748	0.00275948	0.000435994	0.0425211	0.0279943	0.000188975	0.0056656	0.000687012	0.0095665	0.000504755	0.00777329	0.00737328	0.00118876	0.00780756
A[Ins(T):R(8,9)]A	0.00468594	0.0013528	0.00117631	0.0710576	0.00473611	0.00364631	0.00858491	0.0164762	0.00734294	0.000465855	0.0318219	0.00298612	0.0133048	0.0335824	0.0119805	0.0043609	0.00330024	0.0388845	0.00603779	0.00438155	0.00436705	0.00202074	0.00207384	0.000829999	0.0546272	0.0116266	0.0185103	0.00582457	0.0307179	0.00920483	0.00466389	0.00980668	0.00568708	0.00495252	0.0889946	0.00349323	0.000834731	0.00166767	0.00670983	0.0174036	0.017339	0.0120693	0.00617848	0.0417781	0.00425701	0.0268357	0.00535719	0.0335025	0.00567843
A[Ins(T):R(8,9)]C	0.00318616	0.00343694	0.00236134	0.0803578	0.00171459	0.00790909	0.0024406	0.010318	0.0028489	8.07851e-10	0.0291659	0.00751779	0.00450021	0.0435382	0.0130634	0.0102345	0.011394	0.100719	0.00606029	0.00415665	0.00128031	0.00161344	0.00214508	0.000400522	0.0542479	0.0124878	0.0232517	0.0123412	0.0579532	0.00703307	0.0079445	0.00865009	0.00546363	0.00466542	0.0898279	0.000650133	0.00298275	0.00386528	0.00634397	0.00319719	0.02163	0.00994136	0.00286796	0.0516129	0.00534697	0.0130791	0.00531885	0.0874203	0.00660254
A[Ins(T):R(8,9)]G	0.00224173	0.000320629	8.8047e-05	0.0564151	0.0018931	0.000659732	0.00915494	0.0155165	0.000403477	0.00683565	0.0144213	0.00418601	0.00381557	0.0231773	0.00844064	1.27268e-54	2.81687e-23	0.0190763	0.0118614	0.000535454	0.00187386	0.000227105	0.00806771	0.00803064	0.0334466	0.0039121	0.00838104	2.32142e-109	0.011911	0.0107796	0.00312653	0.00517153	0.000978922	0.00190015	0.0666227	0.00154725	0.00258426	0.000583682	0.00126873	0.0361611	0.0062569	0.00247466	0.00137467	0.0204906	0.00335162	0.0157056	0.0033321	0.00754915	0.00236249
C[Ins(T):R(8,9)]A	0.000621186	0.00126384	0.000838164	0.0373964	0.000928303	0.00117673	0.00472938	0.00271288	0.00169618	0.00100691	0.015471	0.0034109	0.00399321	0.0186465	0.00694603	0.00340064	0.00279982	0.0300794	0.00235863	0.000558426	0.00134129	0.000921505	0.000505044	0.00264229	0.0306793	0.00466046	0.0104134	0.00404738	0.0178555	0.00619693	0.00242688	0.00614628	0.0050396	0.00122244	0.0443697	0.00335187	0.00300408	0.000448581	0.00305148	0.00607236	0.00966732	0.00326118	0.00498897	0.0233226	4.11365e-05	0.0117888	0.0028872	0.0232062	0.00271666
C[Ins(T):R(8,9)]C	0.00431441	0.00166847	0.0012588	0.0487969	0.00183223	0.00157263	0.00401289	0.00417028	0.000642604	0.00139452	0.0105279	0.000465614	0.0135248	0.0307938	0.00936924	0.0058201	0.00860925	0.076053	0.00984046	0.00091342	0.000920656	1.52349e-05	0.00309592	0.00051721	0.0367663	0.00567234	0.0195582	0.00499004	0.0452613	0.00197443	0.00166075	0.00596345	0.00367778	0.00189716	0.0531917	0.00120341	0.00342414	0.0021846	0.00362368	0.00359802	0.0104322	0.00298416	0.00468404	0.0263138	0.00244162	0.0133542	0.00351311	0.0542143	0.00271139
C[Ins(T):R(8,9)]G	0.00341167	0.00210971	0.000494403	0.0371277	0.00213403	0.0010908	0.00224629	0.00273082	0.00215339	0.0093094	0.010381	0.00101256	0.00491771	0.016546	0.0079791	0.000240342	0.000348472	0.0181175	0.00301167	0.00010499	0.00196449	4.97188e-06	0.00512954	0.00999458	0.0211552	0.00275098	0.00853571	5.72046e-05	0.0118873	0.0040163	0.00314005	0.00654902	0.000887365	0.000333006	0.0498414	0.00166375	0.00127945	0.00136291	0.000365837	0.0339432	0.00186015	0.00193136	0.000832228	0.0105314	0.00150779	0.0130654	0.00282203	0.00846053	1.36685e-10
G[Ins(T):R(8,9)]A	0.00111621	0.000938567	7.0512e-05	0.0412547	0.00420123	0.00227723	0.00423885	0.00601935	0.00564445	0.00392562	0.0132173	0.0016138	0.00664247	0.0228474	0.0101209	0.00498862	0.00968416	0.0621242	0.00658775	0.00091644	0.00031553	0.00132525	0.00291192	0.00130235	0.0344356	0.0107259	0.0089748	0.00536149	0.0446714	0.00362799	0.00252627	0.00854594	0.00371579	0.0015126	0.0468469	0.00163186	0.000760663	0.00206103	0.00559971	0.00288535	0.00995882	0.0101711	0.00492677	0.0292182	0.00615115	0.00916877	0.00404017	0.0659801	0.00407222
G[Ins(T):R(8,9)]C	0.00179058	0.00413547	0.000160553	0.0433701	0.00124843	0.000826018	0.00504158	0.00285809	0.00116312	2.78712e-05	0.0099596	0.00577923	0.00513646	0.027739	0.0110256	0.00941804	0.0273253	0.147877	0.00747157	0.00184573	0.0014289	0.00154611	0.00291483	0.00301854	0.0339233	0.0086965	0.0114175	0.0102323	0.103128	0.00277311	0.00693869	0.00799271	0.00308756	0.00205004	0.05177	0.00177469	0.0011836	0.00291473	0.00210331	0.00710759	0.0112215	0.00926048	0.00230163	0.0244593	0.00069654	0.0073513	0.00402832	0.147343	6.59532e-07
G[Ins(T):R(8,9)]G	0.00283741	0.000427569	0.00010433	0.0335138	0.00923371	2.60054e-05	0.000255853	0.00671394	0.00333484	0.00318769	0.0152506	0.00165093	0.00462123	0.0185509	0.00914981	0.00473807	0.00438478	0.0348199	0.00367841	8.96806e-05	0.000851473	0.000945377	0.00825069	0.00608756	0.0274916	0.00231222	0.00582529	0.00173651	0.0216903	0.0064495	0.0032379	0.00923709	0.00101368	0.00162153	0.0479791	0.00154177	0.00182075	0.000775994	0.000446728	0.0266796	0.0015588	0.0021807	0.00150685	0.0172161	0.00355005	0.012223	0.00338543	0.0291796	0.00250901
Ins(2,4):R0	0.00228156	0.0060632	0.00436659	0.0183191	0.0323777	0.013077	0.00239481	0.0626836	0.00786704	0.0954359	0.00431939	0.000492996	0.00405246	0.00640894	0.00563404	0.0225841	0.0172956	0.00488014	0.0130951	0.00424146	0.000932181	0.011437	0.0107708	0.0806705	0.0121886	0.00414696	0.00176136	0.0162298	0.00530371	0.00707668	0.0256017	0.00720422	0.0447527	5.6709e-05	0.00553757	0.000389751	0.0109686	0.00188446	0.000978258	0.0818191	0.000537348	0.00186942	0.00349709	0.0365204	0.00644889	0.00534283	0.00202971	0.0115661	0.0131085
Ins(5,):R0	0.00300752	0.000587792	0.00144231	0.00545955	0.0251493	0.0216922	0.00365664	0.0164438	0.0422526	0.101325	0.013634	0.0316522	0.023787	0.00261275	0.00490044	0.0325199	0.0837419	0.024002	0.0138692	0.00437539	0.00191956	0.0290659	0.0113631	0.0754185	0.0176359	0.010757	0.00156586	0.0710593	0.0353994	3.79423e-16	0.0200157	0.0272055	0.00206492	0.00311626	8.75067e-06	0.00751018	0.0139327	0.00773498	0.0167455	0.0580616	0.00822248	0.0465148	0.00691584	0.0139183	0.00206785	0.000964565	6.60861e-208	0.0263658	0.0616967
Ins(2,4):R1	0.000273238	0.0012471	0.00261334	0.0127123	0.00914435	0.0111996	0.00884756	0.0103669	0.0716179	0.0154968	9.56651e-05	0.00094537	0.00726998	0.000317996	6.84001e-72	0.00246154	0.00466331	0.00279509	0.00454058	0.0020667	0.00590966	0.0127555	0.000802915	0.0152647	0.010258	0.00265222	4.07619e-129	0.00863117	0.00298542	0.00709499	0.014167	0.00297872	0.00101753	0.00411419	0.000773338	1.87975e-05	0.0026764	0.00185251	0.00196968	0.0106947	0.0113276	0.0249645	0.000123217	0.0162272	0.00543905	0.0057926	5.80768e-171	0.00434827	0.00538521
Ins(5,):R1	0.000430011	0.000475568	0.0091625	0.000311157	0.000602659	0.00020894	0.000143961	0.00951571	0.308406	0.00525538	0.010706	0.00515879	0.00622839	0.000475359	0.000972344	0.0057245	0.0126095	0.00355318	0.00109661	0.00497167	0.00514769	0.0203673	0.000744098	0.030311	0.0151567	0.0104536	2.77578e-26	0.016823	0.0103431	0.00144211	0.0150354	0.00719053	0.00695579	0.000398341	0.00142551	0.00266828	0.00851559	0.00108895	0.00147972	0.00499085	0.000413278	0.342653	0.00281539	0.000849582	0.00873913	0.00307231	0	0.00025851	5.75681e-05
Ins(2,):R(2,4)	0.00102644	0.00143973	0.00420158	0.0137652	0.0203046	0.0211361	0.00642197	0.00486992	0.0320708	0.0217635	0.00641251	0.00802302	0.0122753	0.0019988	0.00333721	0.01376	0.0106575	0.00476779	0.00601782	0.00531932	0.00314887	0.0235143	0.00249219	0.0222092	0.0114868	0.00036145	0.00234201	0.0110692	0.00590411	0.00843132	0.000313411	0.00372599	0.00426873	0.00869036	0.0021655	0.000218042	0.00667449	0.00307201	0.0101	0.0147819	0.0116651	0.0139025	0.0058448	0.0229831	0.00585126	0.00752549	0.0025667	0.00826029	0.0119459
Ins(2,):R(5,9)	0.0114558	2.99278e-05	0.00121423	0.0660869	0.0277071	0.000333572	0.00814454	0.0171234	0.0139206	0.0151027	0.0111223	0.00707174	0.00203172	0.0182894	0.0256624	0.0141571	0.0135634	0.00252486	0.00153215	0.00782044	0.00272014	0.0144748	0.00999204	0.0148567	0.0427112	0.00272999	0.0119807	0.0208383	0.00944925	0.00920085	0.0189592	0.00751018	0.00346896	0.000146511	0.016208	0.00585756	0.00868695	0.00374998	0.00116365	0.0285822	0.00817868	0.00789268	0.016389	0.108162	0.00466239	0.01856	0.0200333	0.0156125	0.0202926
[Del(C):R1]A	0.00112748	0.0351249	0.00256368	0.00410487	0.130015	2.19365e-05	0.0198789	0.020028	0.00386787	0.0223339	5.30868e-05	0.000428088	0.00497328	0.00102606	0.00232818	1.92752e-22	2.30818e-84	0.00079872	0.0117105	0.00624753	0.0102679	0.00578463	0.00107319	0.0410679	0.0113271	0.0550947	0.000336761	0	0.000761592	0.0430242	0.0229934	7.99869e-106	0.00422546	8.18951e-05	0.000119499	0.000127184	0.00550346	0.00605132	5.56839e-07	0.0286428	0.0255681	2.09949e-05	0.00105769	0.0135853	0.00954928	0.00216421	0.00131305	0.00248765	3.1182e-06
[Del(C):R1]T	0.00589432	0.0115871	0.00157157	0.000897102	0.189083	0.00152379	0.0214602	0.0119552	0.00257047	0.000714245	0.00493835	0.0220245	0.00775121	0.00135134	0.00206494	4.69977e-48	0.000641267	0.00149906	0.0181637	5.45871e-12	0.0130293	0.00706815	0.0308569	0.000802761	0.000961883	0.0940432	2.15931e-34	0.000679677	0.00167392	0.0378831	0.0339517	0.087182	0.00863184	1.28252e-05	3.151e-05	0.000249556	0.0190924	0.00264229	4.97933e-09	0.0115792	0.0581585	7.18012e-06	0.00464973	0.0184713	0.00017537	0.000691878	0.0013822	0.00374398	0.00434649
[Del(C):R2]A	0.000797054	0.110243	3.90416e-05	0.00365755	0.0255324	0.0238298	0.00510152	0.00358444	0.00817879	0.0233841	0.00798716	0.0218029	0.0120979	0.00122439	0.000258969	0.00479342	0.011619	0.00502778	0.0137553	0.00667883	0.0215907	0.0314286	0.000968786	0.0229319	0.00544924	0.0183627	0.00269914	0.0103558	0.00698566	0.0810239	0.00977662	0.00487985	0.000386188	0.0011592	0.00174783	0.000601764	0.00049619	0.00171227	0.010933	0.0119293	0.0356523	0.00388794	0.00663381	0.000705283	0.027299	0.00351607	0.00030115	0.00354876	0.0119796
[Del(C):R2]T	0.00291478	0.051015	0.00313569	2.34123e-05	0.0417784	0.0308408	0.0200863	0.00956029	4.8607e-11	0.00917298	0.0107364	0.0242396	0.0039332	0.00141911	3.40779e-81	0.00311028	0.00831566	0.00326874	0.0161819	0.00265014	0.0266279	0.0291458	0.00934635	0.0198259	0.000163463	0.0408626	0.000815255	0.00972009	0.00204284	0.0450429	0.0258956	0.0283514	0.000337593	0.00144349	0.000691961	0.000593791	0.00142155	0.000652243	0.0121823	0.00759347	0.0452825	0.00317105	0.00635083	0.000164629	0.0261322	0.00541433	0.000296841	0.00366582	0.00824509
[Del(C):R3]A	0.000601297	0.0787984	0.000355212	0.00107586	0.00983629	0.00188975	0.00369527	0.00518355	0.00566126	0.0086068	0.000857321	0.00305854	0.00879885	0.00157294	0.000144981	0.000549462	0.00298723	0.000467347	0.00885539	0.00268085	0.0181325	0.00335179	0.000980234	0.0139717	5.87569e-05	0.00543534	0.00133252	0.00211348	0.000799234	0.0657479	0.00689716	0.00163052	0.000423109	4.75527e-06	0.00011853	0.0003105	0.00420521	0.000248142	0.00426564	0.00772235	0.013238	0.000759954	0.00681557	1.11885e-09	0.00988459	0.000291202	0.000552462	0.00151935	0.00215337
[Del(C):R3]T	0.000239517	0.0385961	0.000839576	0.000212441	0.010768	0.00352174	0.00639306	0.00127567	0.00621225	0.001532	0.00150924	0.00355792	0.0204443	0.00232052	0.000889451	0.00131824	0.00318714	0.000930744	0.00595454	0.000335473	0.0151426	0.00768233	0.00160142	0.00600911	0.00348761	0.00833747	0.000750305	0.00166538	0.00343638	0.0184339	0.00796253	0.00357805	1.92802e-05	1.61268e-05	0.000100465	0.000359337	0.000678733	0.000771991	0.00357522	0.00345805	0.0144324	0.000438325	0.00417746	0.000337892	0.0100922	0.000996313	0.000668658	0.00102699	0.00317983
[Del(C):R(4,5)]A	0.00347751	0.0854817	0.000671079	0.00231206	0.00400616	0.00607261	0.0016265	0.00236271	0.0191575	0.000901692	0.00288826	0.00595635	0.00933706	0.00953247	0.00870006	0.00522534	0.00453452	0.00132213	0.00332859	0.0040388	0.0122528	0.013759	0.0103145	0.00846618	0.00072003	0.00243414	0.00526284	0.00212723	0.00171212	0.0341646	0.00108777	0.00465818	0.000137182	0.000382499	0.00122174	0.00252289	0.00226777	0.00234827	0.00659782	0.00388983	0.0183293	0.000416235	0.0142261	0.00085821	0.00897979	0.00225878	0.00972909	0.000605453	0.00441964
[Del(C):R(4,5)]T	0.0021548	0.047664	0.00146292	0.000752501	0.003451	0.00413855	0.00392666	0.00114214	0.0123191	2.14958e-05	0.00383613	0.00346623	0.00486958	0.00657053	0.00841707	8.467e-94	0.00562929	0.000948717	0.0043492	0.00101968	0.0105685	0.00779147	0.00521783	0.00249309	0.000669424	0.00542862	0.00306189	0.00330336	0.000874739	0.0170252	0.00307764	0.00347106	4.55262e-05	0.00103111	0.000623377	0.00203727	0.00175369	0.00147158	0.00407087	0.0014685	0.0122588	0.00155605	0.00990266	0.000898397	0.00484619	0.00129395	0.00899238	0.0016617	0.00345896
[Del(C):R(1,5)]G	0.000155805	0.0501515	0.00232191	0.000700637	0.00537707	0.00343134	0.0275439	0.000272666	0.0047415	0.00298587	0.00264961	0.00287753	0.016368	0.00288297	0.00288524	3.08604e-112	0.0026536	0.000497362	0.11155	0.00279856	0.00891177	0.00341298	0.00155417	0.0105884	0.00465479	0.00676989	0.000890349	0.000953982	0.00123668	0.0262737	0.0138573	0.000572478	0.000373142	0.000587094	0.00122618	0.000332994	0.00150601	0.00104129	0.00178427	0.00686604	0.00953609	8.32987e-05	0.0123747	0.000182794	0.00669699	0.00215524	0.00372869	0.000974959	0.000809356
Del(C):R(6,9)	0.0168178	0.0302759	0.00251884	0.00659082	0.0104141	6.63987e-05	0.000264632	0.0083199	0.0074328	0.000792693	0.00483343	0.00661415	0.0094814	0.0182198	0.0477664	0.0127895	0.0225576	0.00977009	0.00825751	0.0157234	0.00132724	0.00760453	0.0343222	0.00455279	0.00265508	0.013428	0.015593	0.0184573	0.0167366	0.0135662	0.00397413	0.0313734	0.000450396	0.00174398	0.00552538	0.0190642	0.000853347	0.0101943	0.00849847	0.00479684	0.0123796	0.00461331	0.0115622	0.00693412	0.000768051	0.00395357	0.0447757	0.0126145	0.0208446
A[Del(T):R(1,4)]A	0.0099497	0.0256451	0.00311191	0.0148293	0.00887829	0.218428	0.0389238	0.00738151	0.0194688	0.0204019	0.00297249	0.00787857	0.0159363	0.0051443	0.00389291	0.0199829	0.0159542	0.00617594	0.0587809	0.0100958	0.0316108	0.172242	0.00882656	0.00642748	0.0207473	0.0345757	0.0219957	0.0406037	0.0137788	9.81542e-05	0.207927	0.00115381	0.00563732	0.323289	0.00586762	0.00311264	0.0146516	0.0094123	0.013589	0.0146687	0.035828	0.0292151	0.0147792	0.00786344	0.00682957	0.0101451	0.00381064	0.0154213	0.034013
A[Del(T):R(1,4)]C	0.00296227	0.0183361	0.00252972	0.000686211	0.00337606	0.074217	0.0193645	0.00484618	0.0153629	0.00482646	0.0119032	0.00440016	0.00290246	0.00385127	0.00176827	0.00684055	3.76179e-12	0.00330288	0.0153816	0.00441372	0.0229307	0.0468603	0.00248173	0.00858062	0.00939568	0.0072598	0.0105996	0.00510367	0.00447566	0.00477608	0.00453865	0.00414197	0.00213969	0.209498	0.000317011	0.000598556	0.00298878	0.000270355	0.000617969	0.00909361	0.000278949	0.00118325	0.00126268	0.00201463	0.00934115	0.0014814	0.00215743	0.0047171	0.00945231
A[Del(T):R(1,4)]G	0.00202542	0.0124914	0.00369975	0.00657582	0.00421321	0.0860854	0.0198817	0.00328715	0.00708868	0.000625788	0.00538158	0.00421588	0.00350551	0.00218365	0.0017671	0.00603041	0.00158703	0.00352343	0.021397	0.00766718	0.0252704	0.0535612	0.000290222	1.65682e-05	0.00999107	0.02633	0.00805596	0.0100617	0.00419648	0.00689244	6.49642e-23	1.05949e-08	0.00166868	0.112461	0.00126907	0.000645848	0.00285102	0.00148441	0.00601475	3.15918e-05	0.018241	0.00238432	0.0144322	0.00276434	0.0122006	0.00802174	0.00183856	0.00447147	0.0102662
C[Del(T):R(1,4)]A	0.00146515	0.0379361	0.00267938	0.00145028	0.00390088	0.0553764	0.035561	0.0123966	0.0141896	0.0147007	0.00201737	0.0124189	0.0195433	0.00261831	0.0021604	0.00570135	0.00852563	0.00479036	0.0662137	0.00376811	0.0209377	0.0558733	0.00321274	0.0105897	0.0074455	0.0163708	0.00371181	0.00871258	0.00781382	0.0214704	0.0501697	0.00291237	0.00793893	0.00777292	0.00360058	0.00101638	0.00308705	0.002206	0.0132367	5.03757e-05	0.0458894	0.0321927	0.017113	0.000280688	0.0110979	0.00441833	0.00226737	0.00564834	0.0108211
C[Del(T):R(1,4)]C	0.000186767	0.0251665	0.00425834	0.00189492	0.00503172	0.0314166	0.0244513	0.00618754	0.0064956	0.00546226	0.0102229	0.0154811	0.00903857	0.00325561	0.00249801	4.47751e-20	0.000876372	0.00270847	0.0166103	0.00497221	0.0291691	0.031622	0.00220442	0.00741247	0.00262952	0.0138452	0.00344146	0.00152769	0.00210096	0.00360502	0.00894623	0.00500505	0.00433433	0.00482218	0.00174648	0.00066011	0.00283862	0.000401054	0.00751505	0.00316634	0.0300557	0.00688684	0.00533063	0.000384393	0.0151269	0.00453247	0.00303341	0.00313184	0.00272217
C[Del(T):R(1,4)]G	0.00320747	0.0321592	0.00536977	0.00039781	7.10481e-05	0.0153685	0.0292973	0.0101297	0.00194599	0.0249359	0.00146053	0.00450441	0.00611279	0.00131676	0.00120624	2.53634e-16	0.00135753	2.77608e-109	0.0405556	0.00399966	0.0214101	0.0169644	0.00012595	0.0230472	0.00521718	0.0209492	0.00247403	0.00163694	0.0020892	0.0317746	0.0131705	0.00461413	0.00227676	0.00231291	0.000337275	0.000645466	0.00311578	0.00135918	0.00661039	0.012165	0.0270996	0.00799608	0.00513137	0.000382596	0.0148734	0.0048797	0.0017757	0.00138038	0.00181952
G[Del(T):R(1,4)]A	0.000455497	0.0129831	0.00256907	0.00456683	0.00543294	0.0647327	0.0219843	0.00705273	0.0110362	0.00352138	0.00392123	0.0109841	0.00590196	0.00150194	0.00123289	0.00439506	0.00202805	0.00176219	0.0293525	0.0020531	0.0130196	0.0640202	0.00355975	0.00549023	0.00843334	0.00828183	0.0137098	0.00718048	0.00419234	0.00355897	0.0950531	0.00266388	0.000885899	0.00678776	0.00128742	0.00191203	0.00349729	0.000428043	0.00593713	2.74987e-17	0.0309975	0.0158359	0.156875	0.000292354	0.00246099	0.00124685	0.00164221	0.00278711	0.00598157
G[Del(T):R(1,4)]C	0.000865658	0.0113885	0.00201256	0.00209768	0.00337561	0.0236055	0.0114315	0.00447835	0.00382395	0.00426676	0.00383038	0.0101201	0.00895088	0.00167139	0.000888919	0.00183825	0.000174402	0.000598852	6.32656e-158	0.0022751	0.0162515	0.0174531	0.00203443	0.006591	0.000597724	0.00949872	0.00922257	0.00316821	0	0.00610074	0.00305993	0.00244887	0.00195124	0.00408581	0.000261421	0.00123633	0.00206755	0.000250342	0.00480573	0.00245521	0.0207131	0.00240913	0.00842024	0.00142717	0.009936	0.00103868	0.00199398	0.00166062	0.00116125
G[Del(T):R(1,4)]G	0.0010732	0.0109286	0.00157657	0.000591595	0.0032219	0.0192109	0.0155175	0.00473172	0.00430867	0.00734671	0.00824127	0.00983576	0.00826151	0.00090881	0.00130145	0.000905031	0.00139184	0.00104306	0.0147057	0.00217946	0.0163651	0.0170827	3.89626e-05	0.00651202	0.0044871	0.0148561	0.00711544	0.00220033	0.00123596	0.00818253	0.00589274	0.001117	5.38365e-06	3.76318e-07	1.92623e-08	1.91931e-06	0.000135548	1.04319e-05	4.56699e-09	0.00533389	8.79314e-06	3.23096e-08	0.288381	2.03284e-05	0.000114575	1.72015e-05	0.00200708	0.00132755	0.00444841
A[Del(T):R(5,7)]A	0.07738	0.0180615	0.0018925	0.00103452	0.00357255	0.00509786	0.00386091	0.00574554	0.00507457	0.0117633	0.00361553	0.0124867	0.0155523	0.0205948	0.0441897	0.00522035	0.00396374	0.000726232	0.0106953	0.000482811	0.00830889	0.0109505	0.0412334	0.00891743	0.0103685	0.0162131	0.0731522	0.00637929	0.00459396	0.00662651	0.0181673	0.0103358	0.00648918	0.0536573	0.0118436	0.0759606	0.00316634	0.0171637	0.0321641	0.011417	0.0312267	0.0158933	0.00819242	0.00357105	0.00196576	0.0154654	0.0393467	2.56702e-07	0.00646323
A[Del(T):R(5,7)]C	0.0538647	0.0106611	0.000274434	0.00131603	0.0081551	0.00898472	0.00377741	0.00691185	0.013617	0.00153036	0.00616999	0.00970187	0.00434056	0.0138802	0.0169138	0.00280799	0.00107952	4.84046e-08	0.00654166	0.00475105	0.00939401	0.00945192	0.0219475	0.00264395	0.00696844	0.0106498	0.0285337	0.00253849	0.00162972	0.00401512	0.00467887	0.004223	0.00347641	0.048937	0.00406734	0.0422729	0.000905179	0.0060369	0.0203882	0.000786458	0.0177438	0.0123928	0.0110491	0.009617	0.000838384	0.00984707	0.0203204	0.00118195	0.0036647
A[Del(T):R(5,7)]G	0.0368394	0.00677064	0.00162444	0.000126324	0.000610385	0.000945165	0.00217309	0.00730031	0.00231048	0.0264484	0.000806633	0.00105665	0.00110556	0.00946661	0.023917	0.000167451	7.2551e-05	0.000331074	0.0030587	0.000527675	0.00355554	0.000261815	0.0233262	0.0287827	0.00187779	0.00675623	0.0285257	0.00299916	0.00124998	0.00175738	0.00315675	0.00408636	0.00254111	0.0437136	0.00163736	0.0314002	0.00169646	0.00650837	0.0110771	0.0331076	0.00394138	0.00177452	0.00448434	0.000106796	0.000199199	0.00852261	0.0278217	0.00072515	1.40571e-17
C[Del(T):R(5,7)]A	0.0216036	0.0134543	0.000383836	0.00154773	0.00187713	0.00549718	0.0070208	0.00866839	0.00124574	0.00328725	0.00357393	0.00180882	0.0120814	0.0112878	0.0278659	0.000437072	0.00412661	0.00269481	0.00712759	0.00083327	0.00371559	0.00551173	0.0194296	0.00237786	0.00160651	0.0129988	0.0250774	0.00633473	0.00368034	0.0049929	0.00874047	0.00262609	0.00525332	0.00161273	0.00344293	0.0298993	0.000856314	0.00773922	0.016271	0.00785255	0.0191287	0.0145961	0.00682128	0.00278411	0.000339757	0.00645182	0.029581	0.00197549	0.00390205
C[Del(T):R(5,7)]C	0.0226094	0.0130297	0.000436624	0.000292625	0.00750365	0.00305784	0.000409275	0.0029718	0.0130289	6.36113e-05	0.00409023	0.00227165	0.00606139	0.0139493	0.0212988	0.00295499	0.0051643	0.00325925	0.00355113	0.00926058	0.00243431	0.00861777	0.0256809	0.00270796	0.000520887	0.0099421	0.018226	0.00760187	0.00417955	0.00466187	0.0020193	0.00681893	0.00365864	0.00126188	0.000274035	0.0247951	0.00216887	0.00722816	0.00971966	0.000549531	0.0120935	0.00328361	0.00435121	0.00463648	0.00103557	0.0092756	0.0308521	0.00366585	0.00602818
C[Del(T):R(5,7)]G	0.0165057	0.00777977	0.000340516	0.00146173	0.000226275	0.00047363	0.00272077	0.00163812	0.00339824	0.00194788	0.00371829	0.00374797	0.00108975	0.00776947	0.0218016	0.00208757	0.00140796	0.00060468	0.00246196	0.00164656	0.00382517	0.000610433	0.0140569	0.00474052	0.00203483	0.00455996	0.0132993	0.00443565	0.000828866	0.00477895	5.66044e-191	0.00081225	0.00130722	0.0014656	0.00215195	0.0182629	0.00398521	0.00554787	0.00448474	0.00358711	0.00869941	0.00597268	0.00289956	0.00237784	0.000983525	0.00814647	0.0265239	1.41329e-08	0.00126466
G[Del(T):R(5,7)]A	0.014424	0.00744171	0.00117479	0.000479692	0.00199103	0.000953998	0.00480904	0.0101539	0.00412555	0.00221442	0.0029012	0.00476016	0.0103033	0.00780429	0.0154215	0.00107754	0.000494613	1.0995e-29	1.64638e-90	0.00138414	0.00270233	0.00745087	0.0210424	0.00334439	0.000836967	0.00707664	0.026808	0.000976691	0.00123781	0.00184803	0.00956989	0.0120217	0.00315104	0.00191498	0.000850112	0.0167436	0.00171368	0.00424255	0.00899389	0.00104559	0.0159658	0.00685191	0.00809992	0.00266343	5.27502e-05	0.00852727	0.0255171	0.00117071	0.00178885
G[Del(T):R(5,7)]C	0.0141325	0.00663072	0.00146605	0.00123099	0.000459069	0.00165355	0.00207818	0.00955683	0.00233931	0.00371368	0.00475858	0.00242502	0.00205814	0.00642722	0.0108293	0.000144756	1.45743e-69	7.48568e-05	0.00206895	0.00270852	0.00338965	0.00364054	0.0190865	0.00268592	0.000307942	0.00491352	0.0116981	0	0	2.42112e-89	0.00342203	0.0123196	0.001947	0.000954037	0.000904713	0.0139425	0.000829049	0.00401822	0.00591009	0.00154538	0.00732908	0.00118899	0.00343064	0.00299287	0.00232281	0.00687102	0.0169143	5.45614e-22	4.99719e-08
G[Del(T):R(5,7)]G	0.0102806	0.00597287	0.000374552	0.00058466	0.001163	0.00204302	0.000945423	0.00227704	0.000338834	0.00684471	0.00255464	0.00493743	0.00478739	0.00507406	0.0114342	0.000529832	0.000846794	0.00156664	0.0041091	0.000681723	0.000728094	0.00207235	0.0160772	0.00704351	0.000466051	0.00672661	0.0140243	0.00171199	0	0.00324349	0.00300343	0.00548802	0.00090209	0.000975121	0.00125663	0.0109364	0.00378337	0.00301043	0.00508771	0.00510912	0.0084434	0.00189041	0.00620754	0.00131289	0.000263162	0.00349212	0.0159475	0.000253468	0.00138383
A[Del(T):R(8,9)]A	0.131369	0.000534507	0.000498365	0.00134773	0.00350681	6.32182e-05	0.0019505	0.0110072	0.00283629	0.00206274	0.00184447	0.00537168	0.00541444	0.0359251	0.0748208	0.101058	0.162082	0.108761	0.0103667	0.0129835	0.000527184	3.32838e-27	0.0828729	0.000622896	0.00840126	0.0077932	0.0475125	0.121675	0.137721	0.0148128	0.00609577	0.00957454	0.00491118	0.00725636	0.0180904	0.141469	0.000980249	0.0468698	0.0118946	0.0204251	0.0198169	0.0135886	0.00826403	0.0274093	0.00523429	0.0252256	0.066832	0.0859606	0.147068
A[Del(T):R(8,9)]C	0.0995795	0.00015272	0.000775783	0.00133841	0.0100739	0.000344627	0.000130971	0.00975843	0.00170318	1.69777e-13	0.00320605	0.00719924	0.0143221	0.0244197	0.0420528	0.0109997	0.0158727	0.0132968	0.00358554	0.015175	0.000152297	0.000244789	0.0584485	0.000134747	0.0060417	0.0159775	0.0265372	0.0129233	0.0155202	0.00681088	0.00279035	0.0145513	0.00510597	0.00782104	0.00907761	0.0968385	0.00242139	0.0185926	0.0197792	0.00261227	0.0182079	0.00870326	0.0141134	0.0320651	0.00044668	0.0248656	0.0506084	0.0112653	0.0168285
A[Del(T):R(8,9)]G	0.0554138	0.000815819	0.00021654	0.000864445	0.000424585	0.00022458	2.98465e-06	0.00583754	0.00428011	0.00166187	0.000873392	0.00150092	4.53133e-06	0.015972	0.0401584	0.0819631	0.128024	0.0691272	0.00100067	0.00350417	0.000538855	0.000700087	0.0282245	0.00146612	0.00262624	0.00357047	0.0150272	0.101648	0.0911155	0.00674186	0.000327354	0.0029389	0.00251822	0.00232019	0.00763485	0.061352	0.000438591	0.0146048	0.00358365	0.0196628	0.00234791	0.00873135	0.00988514	0.0092016	0.00140529	0.00961217	0.0413182	0.0717693	0.111364
C[Del(T):R(8,9)]A	0.0538848	0.0013301	0.00102749	0.00466031	0.000332648	9.05554e-05	0.00104377	0.0212495	2.4655e-05	0.000163953	0.00667758	0.000535285	0.00590532	0.0251793	0.0671687	0.0401672	0.0745012	0.045847	0.00386026	0.00913324	1.92731e-49	6.00396e-05	0.0446748	0.000871204	0.00361585	0.0102418	0.0258701	0.0547877	0.0502438	0.0120349	0.00765371	0.0167129	0.00574614	0.000458159	0.0115634	0.0765931	0.00138566	0.0386769	0.0155916	0.0192472	0.00402406	0.0133716	0.0189092	0.0187773	0.00265756	0.00534826	0.0607114	0.0457436	0.0646933
C[Del(T):R(8,9)]C	0.0642194	0.000920465	0.000184889	0.00124152	0.000956486	0.00029504	0.00568011	0.0181395	0.000367783	0.000461972	0.00636461	0.000730045	0.00794499	0.0242462	0.0574491	0.00521473	0.00841524	0.00603702	0.00152162	0.0138514	0.000885427	1.39316e-12	0.0768187	8.5049e-05	2.8003e-05	0.00130368	0.0196118	0.00692556	0.00851461	0.00980162	0.0024377	0.0156656	0.00365005	0.000719561	0.00223729	0.0793296	0.00349505	0.0276322	0.00783378	0.00073595	0.0017038	0.000113858	0.0220768	0.0333539	0.00103312	0.0289558	0.0792995	0.00471536	0.0069573
C[Del(T):R(8,9)]G	0.0411159	0.000253294	1.2092e-05	0.000247175	8.25966e-05	0.000218071	0.00143713	0.00808639	0.000115865	0.00277427	0.000907647	0.000350343	0.0050849	0.0171584	0.0603329	0.0422874	0.0718465	0.0431139	0.00433551	0.00523449	6.1547e-05	0.00033423	0.0292452	0.000205223	0.00068163	2.03407e-05	0.0134364	0.0656519	0.048964	0.00995542	0.00229875	6.70399e-61	0.000477965	0.000153731	0.00679085	0.0535719	0.00233992	0.0257508	0.00382412	0.0137794	9.0197e-05	0.000847213	0.00486106	0.00736567	0.00112466	0.0150267	0.062843	0.0389153	0.0567867
G[Del(T):R(8,9)]A	0.0386817	9.38273e-05	0.000830954	0.000897062	4.06813e-08	0.000523641	0.000256329	0.000236307	0.000618935	0.000815484	0.000352046	0.00119007	0.00740647	0.0130195	0.032162	0.00363121	0.00252119	0.000448168	0.000194061	0.00600625	9.94313e-06	0.000283224	0.0344808	0.000133553	0.00101082	0.00642113	0.0157084	1.48565539704463e-320	0.00230907	0.00401531	0.00223552	0.0185332	0.00274012	0.00218452	0.00231127	0.0436954	0.000507074	0.0141724	0.00705638	0.00355698	0.00440136	0.00195506	0.0120008	0.0140065	0.00118528	0.0126261	0.0434648	0.00148442	0.00174399
G[Del(T):R(8,9)]C	0.0352707	0.000323913	0.000605173	4.83853e-05	0.00408178	0.000470229	0.000339061	0.00289772	0.000721535	0.000207872	0.00165709	0.000938098	0.00796405	0.0103934	0.0228634	1.15398e-23	2.82183e-204	5.09621e-19	0.00306593	0.00637069	0.000196088	0.000997989	0.0332956	9.22154e-05	0.00181087	0.00167448	0.00984446	0.00109712	0	0.0055233	0.00307896	0.0144043	0.00226074	0.00083705	0.0011514	0.0359457	0.00158402	0.00942402	0.00592112	0.00108568	0.00188795	0.000147612	0.00534572	0.0141342	0.000940088	0.0141846	0.0323317	4.37959e-07	1.70958e-17
G[Del(T):R(8,9)]G	0.0211147	2.00698e-05	2.44482e-13	0.00129052	2.15934e-06	2.04183e-36	0.000820456	0.0057218	0.000787288	0.00107324	5.08589e-05	0.00117211	0.000172371	0.00782374	0.0227346	0.00401939	0.00508627	0.00309428	0.00104273	0.00262921	0.000929284	3.10877e-05	0.0173985	0.00148909	0.000239662	6.78437e-05	0.0072917	0.00290844	0.00219745	0.00586353	0.00142632	0.004221	0.000285297	0.000217913	0.0039036	0.0247984	0.00240727	0.0065422	0.002112	0.0053639	0.00158128	0.000191422	0.00179487	0.00515373	8.48855e-05	0.00546699	0.0290076	0.00162059	0.00327216
Del(2,4):R1	0.00106525	0.000142375	0.0166802	0.00482369	0.0179301	0.00298798	0.0992432	0.0249551	0.0185122	0.0411957	0.00525415	0.00148832	0.00749251	0.00259106	0.00675673	0.0421638	0.00639788	0.00336006	0.0394427	0.0426609	0.0436105	0.00896586	0.0051847	0.0389564	0.0063281	0.0251564	0.000812491	0.0173671	0.00624683	0.00590379	0.0159212	0.000576642	0.000874672	0.00874861	0.000997222	0.00327605	0.0024637	0.0319358	0.00167253	0.0239616	0.0214736	0.00535747	0.000112396	0.00896897	0.0502996	0.0043245	0.00604035	0.00685245	0.00844615
Del(5,):R1	0.000384894	0.00236174	0.33542	0.00169532	0.00615537	0.0127346	0.0400749	0.0010969	0.0106807	0.0109159	0.00472307	0.00303949	0.00832711	0	0.000254229	0.0203784	0.00280132	0.00122938	0.0068074	0.00103417	0.147415	0.00539234	0.00322991	0.00588298	0.000989834	0.00177964	3.31307e-222	0.00859321	0.00594493	0.000528437	0.0194355	0.0024855	0.00105252	0.00445132	0.000231455	0.000262685	0.0512776	0.00105898	0.00258186	0.00407743	0.000324129	0.0099073	0.00173756	0.000210806	0.233408	0.000427483	0.00129854	0.00163416	0.00437625
Del(2,8):U(1,2):R(2,4)	0.00481722	0.0349865	0.00584532	0.0220126	0.0386548	0.00809944	0.0597176	0.0141716	0.0241858	0.0140467	0.000790694	0.0225969	0.014111	0.00143794	0.00378625	0.135278	1.28109e-13	0.00380528	0.025417	0.167756	0.029349	0.0114931	0.0419237	0.00553154	0.00328029	8.10757e-05	1.87414e-31	0.0133555	0.00540903	0.0250803	0.0141695	0.00137024	0.00407945	0.0145793	0.00289049	0.00186806	0.000513774	0.18021	0.00990145	0.00319773	0.0143205	0.00989818	0.00707149	0.00537781	0.0270568	0.0181307	0.00335163	0.00588761	0.0113227
Del(2,):U(1,2):R(5,9)	0.00339024	0.0225279	0.00219214	0.00839321	0.00760295	0.000107955	0.0141916	0.0064204	0.00885165	0.00683762	0.000370459	0.00860136	0.00408387	0.00378511	0.0359039	0.0585784	0.0455481	0.00635496	0.00494502	0.0447262	0.00830245	0.00144143	0.00908071	0.00988234	0.0168481	0.0390573	0.00297827	0.0443434	0.0146264	0.0048257	0.00293525	0.001762	0.00236881	0.00723808	0.000350418	0.00746478	0.00238822	0.0479949	4.83676e-05	0.0072694	0.00114539	0.00823385	0.0037725	0.00175374	0.0123223	0.000782114	0.0617315	0.023062	0.0396322
Del(3,):U(3,):R2	0.00637814	0.00104935	0.000304128	0.0201741	0.0210784	0.000912013	0.0278684	0.000871787	0.0227016	0.0161019	0.00174743	0.030348	0.00138662	0	1.34643e-41	0.00237519	2.03788e-98	0.000489507	1.60122e-12	0.182802	0.00102168	0.000668862	0.00998851	0.00941867	0.0149274	0.0677034	0.00102514	0.00441364	0.00205685	0.00408889	0.00778134	0.00482854	0.00217617	0.00350689	0.00218813	0.000176251	0.0123222	0.148454	0.00431025	0.00152701	0.00909574	0.000582062	0.00465806	0.00740481	0.00222901	0.00631219	0.00031629	2.06958e-06	4.18808e-06
Del(3,):U(3,):R(3,9)	0.000749795	3.02839e-06	1.62141e-07	0.00859317	0.00521566	0.00032824	0.00503265	0.00225152	0.00858586	0.0121444	2.97781e-05	0.00840454	0.00309174	0.000207491	0.0013947	0.00205802	0.00244784	0.000563037	0.00165864	0.0546299	0.000642188	1.36693e-07	0.00886832	0.00687842	0.000286671	0.0291027	0.0005681	0.00239263	0.00127516	0.00119411	0.00241499	0.000295114	0.000838223	1.24327e-06	0.000722015	0.000582801	0.00358095	0.0586574	7.06929e-06	0.004061	0.000290797	0.000217518	0.000348099	0.0019017	3.2404e-05	0.00170598	0.00205148	0.00107813	0.00236346
Del(2,5):M1	0.00128804	0.00450135	0.0153386	0.00427141	0.0158531	0.0020149	0.0948692	0.0163913	0.0173251	0.000153108	0.00737449	0.010006	0.00744633	0.00124612	0.00398623	0.0702442	2.75737e-29	0.00238752	0.0160491	0.0654089	0.0439305	0.00132588	0.00422467	0.0045648	0.0126027	0.035707	0.000529031	0.00641057	0.00488556	0.00351818	0.0071888	5.81925e-56	0.00203422	0.00472511	0.000239143	0.000314584	0.00692891	0.0566111	2.28388e-05	0.00704134	0.0125139	0.000417546	0.0027029	0.0155099	0.042719	0.000413803	0.00381893	0.00235665	0.00297691
Del(3,5):M2	0.00196219	0.00282902	0.00717277	0.00996075	0.0140725	0.00265301	0.0455071	0.00558593	0.0114048	0.0027228	2.39844e-05	0.0171487	0.00646169	0.000176835	0.000971496	0.00714348	0.000135089	0.00211296	0.012592	0.0971063	0.013584	0.00383844	0.0052705	0.000892219	0.00444177	0.0475154	0.000636987	0.00434102	0.00252374	0.00189878	0.00400655	0.00200476	0.00169082	0.00382043	0.000531712	7.2155e-05	0.0159212	0.0823818	0.0001255	0.00122376	0.00462048	0.00130899	0.00509946	0.00790464	0.0162659	0.0054838	0.00113948	0.000257176	0.000774681
Del(4,5):M(3,4)	0.00170659	0.000311055	0.0012869	0.0050189	0.000263529	0.00269787	0.0205386	1.7056e-06	0.00225087	0.0113145	0.00209868	0.0235808	0.00240097	2.36818e-60	0.000414163	0.00737295	0.00177745	0.00167061	0.00639156	0.0738444	0.00281899	0.0115933	0.000473189	0.0112722	0.00744307	0.0512771	0.00066699	0.00560497	0.00212607	1.28161e-31	2.38569e-159	0.00268313	0.000772161	0.00315388	0.000784202	0.00103025	0.0135765	0.03496	0.00243749	0.00139163	0.00394484	0.00243634	0.00335184	0.000395643	0.00675376	0.00107829	0.000284279	0.00110179	0.00196253
Del(6,):M1	0.00364199	0.000948308	0.230295	0.00075503	0.000975179	0.00695953	0.0431698	0.00810069	0.0172565	0.00968995	0.00119926	0.0372898	0.0057617	0	0	0.0170086	0.00503761	0.00321166	0.0239951	0.001803	0.104763	0.00115747	0.00116609	0.00232826	0.00230499	0.00129341	1.29611e-239	0.00355765	0.0036758	1.24546e-11	0.0141632	0.000853451	0.00199597	0.00140741	0.000235773	0.000600201	0.0779673	0.000501574	7.82724e-05	0.000116208	0.000659882	0.00855905	0.00139482	0.000240296	0.17563	0.00539262	0.000104991	0.00189971	0.00642655
Del(6,):M2	0.000735145	0.00100663	0.125293	0.000496195	0.00355135	7.89668e-05	0.0321488	0.00910094	0.00205977	0.000454452	0.00180561	0.119385	0.00692821	0	0	3.30555e-12	0.0030769	0.00105432	0.0389715	0.00177782	0.0735738	0.000702709	0.000973055	0.00015807	0.00189112	0.000398689	0	0.00335832	0.000806946	0.00800622	0.00862075	0	0.00195274	0.000206231	0.000100547	0.000208201	0.188446	5.26119e-05	0.000262005	0.000120175	0.000348512	0.0011552	0.0016781	0.000421606	0.0754174	8.65348e-05	4.94175e-59	0.00244553	0.00334721
Del(6,):M3	0.00119951	0.000590479	0.0520267	8.60212e-06	7.73033e-05	0.00085941	0.00861496	0.00383551	0.00227153	0.00221417	0.000384574	0.110527	0.000350873	0	0	3.29526e-08	0.00252726	0.00116378	0.0193727	0.0017394	0.0303237	0.000698055	0.000655582	0.000763394	0.00267055	0.00307387	0	0.00211277	0.00124061	0.00363187	0.00288554	0.000878355	0.00152317	0.000811581	0.000337661	6.43227e-05	0.150673	4.70129e-05	0.000101664	0.000171308	0.000785091	0.000552442	0.000122379	0.000337541	0.0145067	0.000982375	0.000111682	0.00108161	0.00353904
Del(6,):M(4,)	0.000844835	7.5365e-05	0.0607551	0.00224567	0.00332578	0.000429778	0.000405277	0.00105131	0.0159854	8.19959e-05	0.00383981	0.138902	0.00463156	0	0	0.00274666	0.00254274	0.00156198	0.0202321	0.00456921	0.0296452	0.00783255	0.000540705	0.0046984	0.00236219	0.00421105	3.20648604150969e-321	0.00232171	0.0018199	0.00425835	0.00587086	0.000805383	0.00173125	0.000649333	0.00132647	0.000910373	0.188578	0.00153032	0.00362263	0.00139455	0.00442912	0.00393145	0.000957503	0.000535094	0.0005975	0.00320177	8.36603e-267	0.00399793	0.00270072
Complex	4.84786e-05	0.00234	0.0378063	0.000778984	0.0114525	2.95856e-05	2.58037e-24	0.0173058	0.00127569	0.0496218	7.54379e-05	0.0462224	0.00103362	0.000387458	0.000921181	0.00660889	0.00250681	0.00175443	2.39783e-33	0.00194606	0.0101288	0.00127422	0.00266864	0.0537339	0.00031914	2.57366e-05	0.000213868	0.00551323	0.00213478	0.0039656	0.00467058	0.00504269	3.01692e-07	0.000315723	3.21109e-06	1.08231e-05	0.0685471	0.00108899	0.000967359	0.0284987	0.00147815	0.000372781	0.00303187	5.93494e-05	0.000324586	0.000287058	0.000647187	0.00374541	0.00117535
[truncated: 62 more columns]

## Sheet: Supplementary Table 10
Supplementary Table 10 | 37 consensus indel signatures (InDs) in numerical format.
InD1	InD2a	InD2b	InD3a	InD3b	InD4a	InD4b	InD5	InD6	InD7	InD8	InD9a	InD9b	InD9c	InD10	InD11	InD12	InD13	InD14	InD15	InD16a	InD16b	InD18	InD19	InD20	InD21	InD23	InD24	InD26	InD27	InD28	InD28m	InD29	InD30	InD31	InD32	InD33
A[Ins(C):R0]A	0.00233188	0.00149385	0.000766026	9.44011e-06	0.014058	0.00104579	6.97224e-05	0.000916287	0.000623213	9.31129e-05	7.27689e-05	0.00136818	0.000322063	0.00214616	0.00335996	1.28472e-07	0.216795	0.00451895	0.00913868	0.024623	0.000118268	0.000131508	3.31093e-07	0.00450363	0.0245937	0.000521817	1.98556e-06	0.0004875	0.000190881	0.000687887	0.000704476	0.000388505	0.00558872	0	0.00073999	0.00232198	0.000932907
A[Ins(C):R0]T	0.000727444	0.000346733	4.64533e-05	0.000291948	0.0054641	0.000237624	1.00808e-203	0.000243233	0.000378576	6.03948e-05	3.11335e-05	0.00261008	0.000104367	0.00100794	0.000156185	8.34338e-06	0.124208	0.000515723	0.00136517	8.46775e-05	3.02181e-05	0.000129343	6.98485e-15	6.94808e-05	0.00101838	5.91615e-05	6.6743e-05	1.48395e-20	3.11116e-43	6.87515e-13	0.000445827	6.2254e-61	0.000844835	0	5.15414e-07	0	0
Ins(C):R(0,3)	0.0084384	0.00188268	0.00678331	0.0161489	0.0251294	0.0116271	0.00822577	0.0545453	0.00421205	0.00178286	0.00769506	0.0292099	0.0185363	0.00951584	0.0513579	0.0180159	0.0516412	0.025424	0.00792746	0.00625382	0.000570681	0.00118655	0.00794961	0.00749057	0.00556232	0.00434966	0.0390052	0.0389927	0.028863	0.0101503	0.0187463	0.0194922	0.0209946	0.255525	0.0313689	0.00696594	0.0120672
Ins(C):R(4,6)	0.00409309	0.0037313	0.00394516	0.00958115	0.0108251	0.00397063	0.000296556	0.0122257	0.000662361	0.0106698	0.00274804	0.00105772	0.00102015	7.79128e-05	0.0108621	0.013104	0.00207287	0.00515534	0.0212361	0.00719102	0.00594597	0.014993	0.000195944	0.0186515	0.00316678	0.0140964	0.00374439	0.00424937	0.292794	0.00282008	0.00380209	0.0062279	0.00418031	0.579643	0.00571443	0.00464396	0.0502231
Ins(C):R(7,9)	0.0223316	0.00555704	0.0109508	0.000839554	0.00133856	0.00334169	0.000754172	0.00376301	0.00117786	0.00880131	0.00248068	0.00128252	0.00194129	3.2337e-05	0.00136968	0.0104207	0.00340486	0.00266244	0.00565797	0.000255917	0.00527532	0.00745693	0.000439365	0.0286257	2.25285e-51	0.0153899	0.00216957	0.00260148	0.0265399	0.00426481	0.00135299	3.29778e-05	0.00195327	0.00760591	0.00404259	0.00696594	0.0453697
A[Ins(T):R(0,4)]A	0.0128729	0.00397327	0.00394185	0.00365847	0.0114822	0.00631723	0.00792289	0.00866908	0.00408239	0.00178515	0.00570323	0.010899	0.0178539	0.00665329	0.0230807	0.0163252	0.041784	0.0207745	0.0275875	0.010859	0.00152071	0.00590006	0.00799336	0.00802396	0.0155846	0.00464667	0.026901	0.0026451	0.00856409	0.0104336	0.0271787	0.0155025	0.0219138	0.00165653	0.0132717	0.0100619	0.00500542
A[Ins(T):R(0,4)]C	0.00206236	0.0007535	0.00135685	0.00150371	0.00589786	0.0037413	0.00169487	0.00823638	0.000809617	0.00211353	0.00143173	0.0141974	0.00481292	0.0031512	0.00453593	0.0104443	0.00447794	0.0130984	0.0236527	0.0046168	0.00102166	0.00424659	0.00755122	0.00180477	0.0051288	0.00267942	0.00862222	0.00242038	0.00246354	0.00285867	0.00379681	0.00127004	0.00856262	0.0019762	0.00358055	0.00464396	0.00709856
A[Ins(T):R(0,4)]G	0.00283221	0.00103922	0.00042303	0.0234426	0.0575501	0.000746423	0.00441794	0.00576224	0.00262123	0.00251435	0.00251568	0.00858969	0.00763193	0.00392072	0.0123077	0.0119916	0.00693611	0.00439605	0.0448739	0.0106292	0.00166459	0.00725624	0.00340901	0.00408556	0.0145497	0.00685997	0.00987515	0.0152082	0.00314835	0.00388683	0.00417605	0.00439238	0.011779	0.000561167	0.00446744	0.0139319	0.00547387
C[Ins(T):R(0,4)]A	0.00225596	0.000650862	0.00212169	0.00139345	0.00843216	0.00288262	0.0122991	0.0107428	0.00251502	0.0011748	0.00468495	0.00919519	0.00835785	0.000996536	0.00664309	0.00863516	0.00139959	0.00858746	0.00651338	0.0158188	0.00179306	0.00761256	0.0014972	0.00226163	0.0191076	0.00116402	0.00979581	0.00508137	0.00435798	0.00253545	0.00621041	0.0046635	0.010318	0.000373561	0.0228275	0.00232198	0.00303073
C[Ins(T):R(0,4)]C	0.00194287	0.000628787	0.00597902	0.00260329	0.00593881	0.00322618	0.00016406	0.00587414	0.00221422	0.00224183	0.00270249	0.0147881	0.004734	0.000370969	0.00635213	0.00933277	0.00291407	0.0243281	0.0110301	0.0181632	0.00191784	0.00867123	0.000507454	0.00256725	0.0148251	0.00295608	0.00278347	0.00205352	0.00246303	0.00480244	0.0104653	0.0091374	0.0147835	0.00300482	0.00195452	0.00309598	0.00988357
C[Ins(T):R(0,4)]G	0.00184601	0.000880537	0.00087592	0.023608	0.0601977	0.00145057	0.000125685	0.00626575	0.000993018	0.00227792	0.00289326	0.00501139	0.00707684	0.00262315	0.0150244	0.00566026	0.00295205	0.00448171	0.0149983	0.0108552	0.00182683	0.00702835	0.00079178	0.00448131	0.0110507	0.00378825	0.00704278	0.0139113	0.00267231	0.00142404	0.00571054	0.00458963	0.00683551	0.000490425	0.0056582	0.00773994	0.00861759
G[Ins(T):R(0,4)]A	0.000628008	0.000199094	0.00345551	0.000914287	0.00918174	0.0028761	0.00440611	0.00663912	0.00106379	0.000449435	0.00478717	0.000559948	0.0127123	0.00272995	0.0392623	0.0118782	0.00586342	0.00584784	0.00320572	0.00235024	3.23944e-05	0.000615667	0.000834964	0.00043124	0.00165682	0.000341012	0.00440253	0.00185543	0.00129518	0.0035377	0.00436263	0.00702314	0.011546	0.00143818	0.00948229	0.0595975	0.00262149
G[Ins(T):R(0,4)]C	0.000614395	0.000210101	0.00145245	0.000354261	0.00775132	0.00171572	0.00025138	0.00514482	0.001183	0.000643628	0.0021535	0.00561035	0.00605413	0.00285022	0.0147148	0.0038474	0.00130837	0.00494271	0.00327476	0.00118336	0.00015409	0.000813734	0.000270139	0.000474253	0.000591684	0.000616016	0.00221819	0.00105384	0.00183342	0.00161392	0.00399198	0.0042893	0.00433845	0.00201817	0.00126655	0.0541796	0.00690765
G[Ins(T):R(0,4)]G	0.00278125	0.000508378	0.00213849	0.0160927	0.0552859	0.00194335	0.00365538	0.00510229	0.000836848	0.00136999	0.00318965	0.00862661	0.00590394	0.00338153	0.0162353	0.00789574	0.00192452	0.00416999	0.0137929	0.00378648	0.000478258	0.00163868	0.000686852	0.00482362	0.00203683	0.00293092	0.00540018	0.00529884	0.00311233	0.00841531	0.0211361	0.012076	0.00555476	0.00324047	0.00517322	0.0866873	0.00315852
A[Ins(T):R(5,7)]A	0.0382121	0.00944039	0.00808811	0.00414621	0.00609856	0.00432466	0.0079067	0.00283152	0.00500418	0.0127849	0.00164151	0.000344957	0.010042	0.00558401	0.0155987	0.0819815	0.00810178	0.00693732	0.0786652	0.109834	0.0210339	0.059747	0.00638082	0.0363701	0.0468282	0.031057	0.0121936	0.0053647	0.0269459	0.00147216	0.00600257	8.74258e-09	0.00421207	0.00112233	0.0121305	0.0193498	0.0408095
A[Ins(T):R(5,7)]C	0.0452893	0.00686223	0.00720289	0.00125671	0.00460037	0.00451054	0.00200396	0.00861359	0.00408699	0.0101777	0.00213754	0.0130552	0.00762636	0.00763589	0.00292394	0.0975755	0.00909816	0.0103252	0.0853588	0.0834779	0.0119359	0.0422201	0.00556315	0.0359064	0.0329099	0.0409747	0.00570569	0.0146028	0.0285976	0.00144207	0.00636272	0.00652998	0.00268954	0.000748223	0.00883694	0.00851393	0.0379446
A[Ins(T):R(5,7)]G	0.0311242	0.00668433	0.00753222	0.00670097	0.00553484	0.00206516	0.00190284	0.00041473	0.0036156	0.0111123	0.000975518	0.00262486	0.000952956	0.00260207	0.0467675	0.0674802	0.012446	0.00508491	0.0766603	0.030071	0.00854576	0.0257815	0.00324107	0.0249794	0.0128504	0.0506618	0.00168215	0.00788185	0.016434	0.0014996	0.00323844	0.00342756	0.00430199	0.000374111	0.00268912	0.0108359	0.0313058
C[Ins(T):R(5,7)]A	0.0183645	0.00559508	0.00457074	0.00151676	0.00328028	0.00307756	0.00487105	0.00352994	0.000654132	0.0058929	0.00119638	0.00182533	0.00199498	0.00209956	0.00303632	0.0406779	0.00657263	0.00371932	0.0296698	0.0739362	0.00623627	0.0293763	0.000507629	0.0165107	0.0359245	0.0148218	0.00743588	0.00326977	0.00936616	0.00198057	0.00448107	0.00388248	0.00159499	0.000517174	0.00222648	0.00619195	0.0183274
C[Ins(T):R(5,7)]C	0.0236109	0.00353517	0.00446677	0.00126627	0.00403669	0.00201356	0.0034147	0.00292123	0.0024241	0.00623134	0.00209905	0.00578812	0.00293733	0.00231729	0.00241832	0.0522733	0.00561616	0.0044778	0.0465243	0.0687342	0.00407457	0.0236262	0.00272252	0.0174943	0.0280673	0.0276075	0.00787281	0.0105009	0.0147829	0.00296045	0.00559945	0.00396098	0.00228398	0.000748223	4.60879e-23	0.00541796	0.0231404
C[Ins(T):R(5,7)]G	0.0211447	0.00340164	0.00586479	0.00361844	0.00490617	0.00201665	0.00236369	0.00147649	0.00202144	0.00702559	0.00131222	0.00238927	0.00143362	0.000491617	0.00762676	0.0411831	0.00362422	0.00217803	0.035174	0.0265695	0.00482609	0.0159424	0.00113819	0.0176332	0.00971232	0.0314151	0.00299703	0.00862247	0.00883226	0.00177207	0.00352984	0.00178592	0.00238136	0.000561167	0.00538398	0.00464396	0.0204246
G[Ins(T):R(5,7)]A	0.016893	0.00456663	0.00620166	0.000520475	0.00244851	0.00153532	0.00184811	0.00370475	0.000796212	0.00696569	0.00194081	0.00134681	0.00323053	0.0036452	0.00414849	0.0362191	0.00758385	0.00168327	0.0228109	0.0510165	0.00857427	0.0247656	0.00210176	0.0205292	0.0204899	0.0167609	0.00693838	0.00425033	0.0148389	0.00101335	0.00359086	0.00193988	0.00381848	0.000187056	0.00371017	0.0108359	0.0485618
G[Ins(T):R(5,7)]C	0.0236021	0.00161347	0.00893814	0.000568198	3.83255e-05	0.00322163	0.00189794	0.00247154	0.00138922	0.00723826	0.00131056	0.00558879	0.00210817	0.0039115	0.00446167	0.0409337	0.00378635	0.00361002	0.0376002	0.0499372	0.00716559	0.0222203	0.000640424	0.022854	0.0187736	0.026716	0.00601238	0.00541295	0.00883959	0.00108056	0.00486819	0.00138346	0.00385431	0	0.0033333	0.00928793	0.0632743
G[Ins(T):R(5,7)]G	0.0210926	0.0031016	0.00706265	0.00323754	0.0043104	0.00129706	0.00196443	0.00325883	0.00133429	0.00992525	0.0009063	0.00337859	0.000766576	0.00285516	0.0147011	0.0368302	0.00714423	0.00395739	0.035576	0.0209023	0.00705723	0.0174385	0.00133072	0.0248897	0.00574414	0.0396133	0.00460149	0.000687012	0.0089228	0.00205559	0.0067911	0.00339055	0.00189441	0.000187056	0.00551607	0.0131579	0.06327
A[Ins(T):R(8,9)]A	0.0737778	0.00422573	0.00660676	0.000748904	0.00490233	0.00615654	0.00858491	0.00239756	0.00274367	0.00942449	0.00290354	0.00267858	0.0118874	0.0116266	0.00356745	0.0169701	0.0128864	0.00393957	0.0339807	0.038966	0.010685	0.0185103	0.00495252	0.0417793	0.0181579	0.0291129	0.00970614	0.00617848	0.0200703	0.0310785	0.00466202	0.0043609	0.00250765	0.00112233	0.00603779	0.0216718	0.00980668
A[Ins(T):R(8,9)]C	0.0748296	0.00346965	0.00451902	0.00173372	0.00353928	0.00588734	0.0024406	0.0056247	0.00358818	0.00893901	0.00292808	0.00163945	0.0131042	0.0124878	0.000782906	0.0151181	0.0114831	0.00414135	0.0392583	0.0500149	0.0136102	0.0232517	0.00466542	0.0438889	0.0240182	0.0342114	0.00639513	0.00286796	0.00878966	0.0745402	0.0108683	0.0102345	0.00545555	0.000748223	0.00606029	0.0147059	0.00865009
A[Ins(T):R(8,9)]G	0.0525833	0.00206349	0.00580166	0.000741904	0.00542611	0.00303576	0.00915494	0.000834776	0.00196579	0.00536094	0.00132843	0.00097336	0.00406351	0.0039121	0.0147762	0.00724781	0.00835626	0.00228782	0.0191462	0.0104416	0.00593356	0.00838104	0.00190015	0.0252039	0.00518616	0.0246237	0.00143907	0.00137467	0.00976057	0.0112013	0.00161987	1.27268e-54	0.00279134	0.00112233	0.0118614	0.00773994	0.00517153
C[Ins(T):R(8,9)]A	0.038895	0.00248897	0.0058693	0.000632729	0.00344029	0.00248417	0.00472938	0.00105376	0.00217568	0.00560639	0.000611091	0.000764608	0.00485691	0.00466046	0.00258195	0.00898091	0.00511979	0.00209379	0.0142795	0.0178326	0.00617437	0.0104134	0.00122244	0.0245507	0.00652793	0.0167091	0.00247868	0.00498897	0.00789098	0.0214929	0.00312749	0.00340064	0.000767407	1.15935e-17	0.00235863	0.00773994	0.00614628
C[Ins(T):R(8,9)]C	0.0460347	0.00208756	0.00564546	0.00113064	0.00106016	0.00362245	0.00401289	0.00139	0.00162997	0.00657079	0.00124176	0.000997804	0.00617906	0.00567234	0.00204878	0.00818498	0.00557303	0.00163932	0.0204512	0.0333779	0.0119136	0.0195582	0.00189716	0.0285386	0.0117713	0.0251549	0.00181338	0.00468404	0.0134395	0.0525434	0.00545815	0.0058201	0.00254066	0.000561167	0.00984046	0.00851393	0.00596345
C[Ins(T):R(8,9)]G	0.0380309	0.00256327	0.0057344	0.00109429	0.00220082	0.00187931	0.00224629	0.000332845	0.00084347	0.00466052	0.00100862	0.00161037	0.00188288	0.00275098	0.0141957	0.00472747	0.00511174	0.00180229	0.0115403	0.00629913	0.00576694	0.00853571	0.000333006	0.0214781	0.00203825	0.01964	0.00204237	0.000832228	0.00899157	0.0114686	0.000878204	0.000240342	0.00266345	0.000374111	0.00301167	0.00541796	0.00654902
G[Ins(T):R(8,9)]A	0.0403181	0.00211371	0.0024862	0.000545625	0.0018331	0.00278994	0.00423885	0.00184432	0.00110297	0.00646423	0.00188988	0.00220504	0.00777856	0.0107259	0.00166272	0.00863813	0.00669215	0.00291787	0.0143135	0.0164673	0.00618774	0.0089748	0.0015126	0.0315252	0.00626767	0.0184638	0.00790778	0.00492677	0.00790562	0.0545759	0.00663481	0.00498862	0.00185626	0.000374111	0.00658775	0.00541796	0.00854594
G[Ins(T):R(8,9)]C	0.042122	0.00205007	0.00483442	0.00215876	0.0015327	0.00239407	0.00504158	0.0021187	0.00202562	0.00633332	0.000643045	0.000871371	0.00808211	0.0086965	0.00280687	0.00620965	0.0048039	0.00362229	0.0159529	0.0226259	0.00817777	0.0114175	0.00205004	0.0292497	0.00929681	0.0211475	0.0052118	0.00230163	0.00624388	0.125699	0.0141998	0.00941804	0.00343268	0.000561167	0.00747157	0.0123839	0.00799271
G[Ins(T):R(8,9)]G	0.037602	0.00325759	0.00535016	0.000329096	0.00331114	0.00105883	0.000255853	0.00107549	0.00104352	0.00460688	0.0013791	0.00463123	0.00110663	0.00231222	0.00992577	0.00510042	0.00518824	0.00276211	0.00929982	0.00553121	0.00480655	0.00582529	0.00162153	0.0234846	0.00144363	0.0187074	0.00275777	0.00150685	0.00842209	0.0270163	0.00423468	0.00473807	0.00133436	0.000374111	0.00367841	0.00773994	0.00923709
Ins(2,4):R0	0.0134808	0.00261794	0.014266	0.00367269	0.00375152	0.0055603	0.00239481	0.0088722	0.0056918	0.00329535	0.00307775	0.025238	0.00261866	0.00414696	0.085414	0.00168887	0.0460149	0.0196553	0.00786116	0.0148105	0.00190153	0.00176136	5.6709e-05	0.0201274	0.0138395	0.00843203	0.00486823	0.00349709	0.00469765	0.00741758	0.0167016	0.0225841	0.0150502	0.00185461	0.0130951	0.00696594	0.00720422
Ins(5,):R0	0.0070528	0.00567605	0.0105371	0.000779902	0.0010001	0.0104623	0.00365664	0.0221771	0.0184331	0.00271554	0.00346538	0.0126128	0.00883028	0.010757	0.0776148	0.0166383	0.00792302	0.0180437	0.00269546	0.00501397	0.000970377	0.00156586	0.00311626	0.0120771	0.00594929	0.00416989	0.0443837	0.00691584	0.0123758	0.0304514	0.0684995	0.0325199	0.0105854	0.00463316	0.0138692	0.0116099	0.0272055
Ins(2,4):R1	0.00731386	0.00101788	0.00424711	0.000710774	0.00443311	0.0108391	0.00884756	0.0118301	0.00131407	4.12884e-05	0.00549152	0.00826311	0.0104514	0.00265222	0.0150662	0.00293282	0.0039194	0.0121714	0.00131283	0.00129066	4.94383e-05	4.07619e-129	0.00411419	0.00620514	0.00106721	0.000625863	0.0482912	0.000123217	0.00653129	0.00300623	0.00492903	0.00246154	0.0109749	0.000919102	0.00454058	0.00232198	0.00297872
Ins(5,):R1	0.00425185	0.00353724	0.00540413	0.000369313	0.00186256	0.0121441	0.000143961	0.0145365	0.00634261	0.000204673	0.0174706	0.000304971	0.00130067	0.0104536	0.0183871	0.0154169	0.008105	0.0132725	0.00218588	0.00119051	4.64336e-242	2.77578e-26	0.000398341	0.00229453	0.000677592	0.00023768	0.32553	0.00281539	0.00465035	0.00682478	0.0119608	0.0057245	0.0138791	0.00198252	0.00109661	0.00696594	0.00719053
Ins(2,):R(2,4)	0.00943735	0.00218413	0.00971494	0.00168302	0.00751115	0.00843037	0.00642197	0.0211041	0.00476688	0.00304889	0.0049501	0.0133984	0.0089303	0.00036145	0.0206664	0.00662859	0.00509329	0.00557829	0.00238689	0.00304208	0.00122971	0.00234201	0.00869036	0.0146719	0.00314024	0.00179727	0.0229867	0.0058448	0.00990039	0.00659457	0.0102433	0.01376	0.0145641	0.00152671	0.00601782	0.00773994	0.00372599
Ins(2,):R(5,9)	0.0469467	0.0110246	0.0171958	0.000182744	0.00460042	0.011597	0.00814454	0.00657316	0.00531333	0.0225462	0.00215421	0.0171309	0.00741699	0.00272999	0.0232665	0.00333027	0.0134203	0.0162909	0.00821119	0.0124404	0.0102513	0.0119807	0.000146511	0.10212	0.00387338	0.0137379	0.0109066	0.016389	0.0102959	0.0069686	0.0151465	0.0141571	0.00183354	0.00180687	0.00153215	0.0232198	0.00751018
[Del(C):R1]A	0.00360352	0.00166531	0.00435634	0.0191181	0.0392308	0.00803613	0.0198789	0.00524163	0.00517194	0.00149688	0.0058426	0.16088	0.0323896	0.0550947	0.0297493	0.000494076	0.0123141	0.0190403	0.00581338	0.000966679	0.000700352	0.000336761	8.18951e-05	0.00551367	0.0021623	0.000801932	0.00194443	0.00105769	0.00356874	0.00235108	0.000909216	1.92752e-22	0.0316808	0.00249938	0.0117105	0.00696594	7.99869e-106
[Del(C):R1]T	0.00247144	0.00463962	0.0254882	0.00638703	0.0258118	0.00512092	0.0214602	0.00925678	0.0215454	0.00116024	0.00480451	0.176707	0.0722832	0.0940432	0.00516567	0.00129659	0.0131983	0.0291249	0.00659229	0.00331837	0.000982131	2.15931e-34	1.28252e-05	0.00704028	0.0105758	0.00175504	0.00128882	0.00464973	0.00422154	0.00282154	0.00177051	4.69977e-48	0.0311414	0.00523756	0.0181637	0.0185759	0.087182
[Del(C):R2]A	0.00313222	0.000979464	0.00420997	0.124373	0.0976495	0.00573748	0.00510152	0.0297626	0.00679718	0.000536146	0.0168141	0.0227268	0.0330689	0.0183627	0.0160711	0.00898896	0.00190271	0.0112571	0.00684468	0.00523797	0.000626608	0.00269914	0.0011592	0.000526661	0.0136084	0.000856758	0.00603336	0.00663381	0.00780698	0.00831941	0.0108251	0.00479342	0.0156278	0.00236194	0.0137553	0.0123839	0.00487985
[Del(C):R2]T	0.000239054	0.00359823	0.0102037	0.0615724	0.0569023	0.00261728	0.0200863	0.0306976	0.0114403	0.000294006	0.0196866	0.0344615	0.0448095	0.0408626	0.0118773	0.00832002	0.00506159	0.020087	0.00616402	0.00137945	0.000146299	0.000815255	0.00144349	0.000237998	0.00255947	0.00171729	0.00158552	0.00635083	0.00467376	0.00469783	0.00796635	0.00311028	0.0310882	0.00418018	0.0161819	0.0147059	0.0283514
[Del(C):R3]A	0.000402754	0.000254528	0.00290449	0.102256	0.0786355	0.00181691	0.00369527	0.00535838	0.00458982	0.000694649	0.00729407	0.0155216	0.0112357	0.00543534	0.00946616	0.00278126	0.00285899	0.0065424	0.00436341	0.00072985	0.000642322	0.00133252	4.75527e-06	0.000142472	0.00387963	0.00138681	0.0032106	0.00681557	0.00454503	0.00385	0.00209823	0.000549462	0.00657652	0.000935279	0.00885539	0.00464396	0.00163052
[Del(C):R3]T	0.000896111	0.000435956	0.00136182	0.0486142	0.0290656	0.00101824	0.00639306	0.00514813	0.00277306	0.00094734	0.00872367	0.0128716	0.0140553	0.00833747	0.00342584	0.00422118	0.000762999	0.00682839	0.00431324	0.00066331	0.000603502	0.000750305	1.61268e-05	0.000449006	0.00165224	0.00190167	0.00332529	0.00417746	0.0107203	0.00311612	0.00223944	0.00131824	0.0106147	0.000910774	0.00595454	0.00619195	0.00357805
[Del(C):R(4,5)]A	0.00131605	0.00313031	0.00674461	0.0846373	0.0421081	0.00325277	0.0016265	0.0075614	0.00391319	0.00959287	0.0102501	0.00669585	0.0165153	0.00243414	0.00433598	0.00547418	0.00153855	0.00471171	0.0111041	0.00122293	0.00525341	0.00526284	0.000382499	0.00144123	0.00436179	0.0102481	0.00978685	0.0142261	0.00579792	0.00379778	0.0034139	0.00522534	0.011833	0.00112233	0.00332859	0.00773994	0.00465818
[Del(C):R(4,5)]T	0.00116699	0.00248572	0.00593988	0.0465465	0.0188852	0.00126076	0.00392666	0.00551221	0.00277325	0.00916387	0.00753239	0.00541332	0.0114567	0.00542862	0.00155085	0.00332303	0.000951922	0.00420306	0.00709223	0.000703648	0.00369387	0.00306189	0.00103111	0.00119373	0.00107245	0.00707147	0.00693759	0.00990266	0.00308177	0.00202737	0.00356551	8.467e-94	0.00677818	0.00187056	0.0043492	0.00696594	0.00347106
[Del(C):R(1,5)]G	0.00192822	0.000387283	0.00369494	0.0578497	0.0262467	0.0063673	0.0275439	0.00311648	0.00268239	0.00368601	0.00457305	0.0213162	0.0107571	0.00676989	0.00796553	0.00655656	0.00125762	0.0103938	0.00434178	0.000715486	0.00154649	0.000890349	0.000587094	0.000426543	0.00169466	0.00319797	0.0024124	0.0123747	0.00926164	0.000766653	0.00194235	3.08604e-112	0.0120479	0.0016835	0.11155	0.00154799	0.000572478
Del(C):R(6,9)	0.00554306	0.0161868	0.0223192	0.0310335	0.0123906	0.00761171	0.000264632	0.00515409	0.00245141	0.0428518	0.00173845	0.0077102	0.0085743	0.013428	0.00371322	0.00980721	0.00466558	0.0029213	0.00354248	0.00151563	0.0242155	0.015593	0.00174398	0.0094741	0.00102251	0.0196301	0.00602306	0.0115622	0.00671748	0.0133063	0.0200759	0.0127895	0.003575	0.000187056	0.00825751	0.00773994	0.0313734
A[Del(T):R(1,4)]A	0.0140363	0.00502889	0.0151843	0.0159578	0.00721503	0.0169618	0.0389238	0.162125	0.00959915	0.00441015	0.0150998	0.0242814	0.0304815	0.0345757	0.0150167	0.00539412	0.00940534	0.194627	0.0105668	0.00490413	0.0180042	0.0219957	0.323289	0.00560145	0.0569272	0.0069185	0.024342	0.0147792	0.0130407	0.0101617	0.0245024	0.0199829	0.0534822	0.00827374	0.0587809	0.0317337	0.00115381
A[Del(T):R(1,4)]C	0.00415592	0.0011602	0.00411509	0.0105023	0.00396801	0.00846075	0.0193645	0.0503753	0.00315661	0.00236201	0.0149407	0.00364348	0.00716096	0.0072598	0.00717932	0.00728382	0.00567726	0.00979491	0.00800485	0.00475244	0.00654283	0.0105996	0.209498	0.00206508	0.0401398	0.00533218	0.00827306	0.00126268	0.00219193	0.00304391	0.00385828	0.00684055	0.0286649	0.00297241	0.0153816	0.00928793	0.00414197
A[Del(T):R(1,4)]G	0.00491106	0.00103008	0.00407308	0.011212	0.00871482	0.00912489	0.0198817	0.0622917	0.00394602	0.00201391	0.0129279	0.0110936	0.0175243	0.02633	0.000900607	0.00537015	0.00401058	0.00814292	0.00524353	0.0014879	0.00555136	0.00805596	0.112461	0.00208367	0.0223967	0.00282508	0.0047365	0.0144322	0.00576362	0.0047886	0.00477325	0.00603041	0.0281853	0.00323473	0.021397	0.00619195	1.05949e-08
C[Del(T):R(1,4)]A	0.00306104	0.00250379	0.00511271	0.0297894	0.0272884	0.00762718	0.035561	0.0512615	0.00668283	0.00245351	0.0148615	0.0167907	0.0391413	0.0163708	0.00755494	0.00569808	0.00948063	0.0438541	0.00447238	0.000194993	0.00476353	0.00371181	0.00777292	0.000785211	0.00358104	0.00341691	0.0231911	0.017113	0.0119808	0.00725964	0.0106551	0.00570135	0.0276173	0.00258059	0.0662137	0.0139319	0.00291237
C[Del(T):R(1,4)]C	0.00195194	0.00155178	0.00393328	0.018546	0.0112317	0.00366708	0.0244513	0.0299595	0.00772994	0.00303192	0.0188325	0.00984012	0.0292857	0.0138452	0.00571929	0.00752231	0.00625861	0.0109837	0.00334859	0.000339768	0.00324754	0.00344146	0.00482218	0.000634018	0.00303607	0.0058655	0.00669122	0.00533063	0.00678552	0.00259228	0.00241078	4.47751e-20	0.0194594	0.00201783	0.0166103	0.0100619	0.00500505
C[Del(T):R(1,4)]G	0.00116288	0.0022579	0.0035124	0.0307127	0.0293506	0.00353092	0.0292973	0.0190882	0.00500317	0.0017984	0.0159702	0.0149756	0.0283686	0.0209492	0.0199819	0.0033	0.00548971	0.0082528	0.00201514	6.18794e-05	0.00253922	0.00247403	0.00231291	0.000478019	0.000831034	0.00234016	0.00497104	0.00513137	0.00549625	0.00313864	0.00161866	2.53634e-16	0.020951	0.00287327	0.0405556	0.00928793	0.00461413
G[Del(T):R(1,4)]A	0.00348386	0.00190425	0.00758885	0.00886726	0.0052239	0.00478372	0.0219843	0.0580569	0.00569118	0.00171657	0.00857868	0.0106658	0.0250571	0.00828183	0.0023595	0.00486019	0.00733995	0.091487	0.00698372	0.00116721	0.0135031	0.0137098	0.00678776	0.00036561	0.00851251	0.00222239	0.0134361	0.156875	0.00357441	0.00356906	0.00393255	0.00439506	0.0166714	0.00353337	0.0293525	0.00773994	0.00266388
G[Del(T):R(1,4)]C	0.00130954	0.00145997	0.00538364	0.00710462	0.00387008	0.00176296	0.0114315	0.0196883	0.00409456	0.00161358	0.0113806	0.00581201	0.0202632	0.00949872	0.00467003	0.00318866	0.0046458	0.00598509	0.0042949	0.00160992	0.00690815	0.00922257	0.00408581	0.000719076	0.00669637	0.00287631	0.00311654	0.00842024	0.00499478	0.00128989	0.00125979	0.00183825	0.0168098	0.00164691	6.32656e-158	0.00464396	0.00244887
G[Del(T):R(1,4)]G	0.00147813	0.00148678	0.00299033	0.0105476	0.00732229	0.0019369	0.0155175	0.0213896	0.00509352	0.00161802	0.00935032	0.0103323	0.0113228	0.0148561	0.00564921	0.00405978	0.00412542	0.00788364	0.00511957	0.000936133	0.00511587	0.00711544	3.76318e-07	0.000515476	0.00380573	0.00156726	0.00215435	0.288381	0.00413935	0.00209148	0.00220572	0.000905031	0.0103908	0.00214589	0.0147057	0.00232198	0.001117
A[Del(T):R(5,7)]A	0.00651809	0.0686409	0.0347965	0.0131996	0.00340689	0.00810562	0.00386091	0.00942013	0.00741189	0.0423852	0.00665533	0.00323448	0.0264342	0.0162131	0.00990129	0.0153115	0.0115883	0.0174395	0.00815139	0.0125766	0.112671	0.0731522	0.0536573	0.00888664	0.108258	0.0213404	0.0104839	0.00819242	0.0155088	0.00184297	0.00587965	0.00522035	0.0126546	0.00201567	0.0106953	0.0123839	0.0103358
A[Del(T):R(5,7)]C	0.00361739	0.0428474	0.0188938	0.00753816	0.00205316	0.00527754	0.00377741	0.0102418	0.00430577	0.0210782	0.00436432	0.0050578	0.016771	0.0106498	0.00163888	0.012649	0.00739375	0.00400104	0.00900889	0.00973373	0.0373059	0.0285337	0.048937	0.00569205	0.054038	0.0161441	0.0130049	0.0110491	0.00709382	0.000925017	0.00244344	0.00280799	0.00854508	0.00149645	0.00654166	0.00928793	0.004223
A[Del(T):R(5,7)]G	0.000950455	0.0308063	0.0208069	0.00625059	0.00133681	0.00220863	0.00217309	0.00166595	0.00375604	0.0250451	0.00210886	0.0005832	0.00432903	0.00675623	0.0307678	0.00374681	0.00763564	0.00278858	0.00182656	0.00413986	0.0437167	0.0285257	0.0437136	0.00293329	0.0406907	0.011115	0.0020425	0.00448434	0.00481409	0.000897764	0.000820562	0.000167451	0.00752218	0.000561167	0.0030587	0.00619195	0.00408636
C[Del(T):R(5,7)]A	0.00208839	0.0256649	0.0128234	0.0126996	0.00344161	0.00510734	0.0070208	0.0059993	0.00252474	0.0269887	0.00355651	0.00273096	0.0129416	0.0129988	0.00393112	0.00748005	0.00822451	0.0065517	0.00334235	0.0126515	0.0380558	0.0250774	0.00161273	0.00480216	0.0206628	0.0119191	0.00792092	0.00682128	0.00926661	0.00226858	0.00511722	0.000437072	0.00318148	0.00120461	0.00712759	0.00928793	0.00262609
C[Del(T):R(5,7)]C	0.000552188	0.0229216	0.0186289	0.0110693	0.00259965	0.00504356	0.000409275	0.00718494	0.00212467	0.02571	0.00278615	0.00542385	0.0117539	0.0099421	0.000846139	0.00480166	0.00634456	0.00168451	0.00290384	0.00453605	0.0300887	0.018226	0.00126188	0.00645392	0.0110584	0.0163837	0.00815623	0.00435121	0.0076685	0.00343859	0.00729637	0.00295499	0.00624998	0.000505585	0.00355113	0.00541796	0.00681893
C[Del(T):R(5,7)]G	0.00139242	0.0175738	0.0120808	0.00767956	0.00261615	0.00277479	0.00272077	0.00331443	0.00274434	0.0221173	0.00266061	0.00293406	0.00659343	0.00455996	0.00281907	0.00367755	0.00258733	0.000998157	0.000884608	0.0021579	0.024098	0.0132993	0.0014656	0.0044037	0.0049681	0.00912762	0.00468546	0.00289956	0.00461811	0.000756846	0.00200228	0.00208757	0.0031272	0.000561167	0.00246196	0.00386997	0.00081225
G[Del(T):R(5,7)]A	0.000596841	0.0152852	0.0169119	0.00543	0.00100865	0.00249623	0.00480904	0.00594652	0.00334961	0.0196948	0.00211854	0.00279904	0.0135437	0.00707664	0.00201826	0.00476844	0.00616199	0.00742367	0.00326322	0.00404032	0.0431914	0.026808	0.00191498	0.00469312	0.0112024	0.00935302	0.00548873	0.00809992	0.00941528	0.000764126	0.00131851	0.00107754	0.0056955	0.000561167	1.64638e-90	0.00232198	0.0120217
G[Del(T):R(5,7)]C	0.000596218	0.0128446	0.0169634	0.00433659	0.000138803	0.00296345	0.00207818	0.00373852	0.0021119	0.0143113	0.00252768	0.000595547	0.00692755	0.00491352	0.00237642	0.00527301	0.00697052	0.00222266	0.00298474	0.00218122	0.0190133	0.0116981	0.000954037	0.00402523	0.00667666	0.00955823	0.00176415	0.00343064	0.00446458	0.000272504	0.000541328	0.000144756	0.00657745	0.000374111	0.00206895	0.00232198	0.0123196
G[Del(T):R(5,7)]G	0.000593458	0.010513	0.0124341	0.00478266	0.00165563	0.00184768	0.000945423	0.00340916	0.00398073	0.0126999	0.00148104	0.00240328	0.00805931	0.00672661	0.00518508	0.00338084	0.00380716	0.0021466	0.00150809	0.00102795	0.0225945	0.0140243	0.000975121	0.00262242	0.00560824	0.00649127	0.00111462	0.00620754	0.00413975	0.00120336	0.00109029	0.000529832	0.00397009	0.00107619	0.0041091	0.00154799	0.00548802
A[Del(T):R(8,9)]A	0.00857423	0.124847	0.0737805	0.00093646	0.00752394	0.0170968	0.0019505	0.00331259	0.00292057	0.0741914	0.00161652	0.00185577	0.0103198	0.0077932	0.00554629	0.00641086	0.0172291	0.00565625	0.00253875	0.0141197	0.0759793	0.0475125	0.00725636	0.0268294	0.0447743	0.0415274	0.00821242	0.00826403	0.01532	0.112024	0.14603	0.101058	0.000626186	0.00121094	0.0103667	0.0162539	0.00957454
A[Del(T):R(8,9)]C	0.00684565	0.0921444	0.0602287	0.000325536	0.00371481	0.012628	0.000130971	0.00307161	0.00400419	0.049697	0.000520695	0.0052936	0.0114688	0.0159775	0.00101161	0.00688938	0.0141414	0.00166754	0.002406	0.00430762	0.0427728	0.0265372	0.00782104	0.0207895	0.0256534	0.0299613	0.00520322	0.0141134	0.0195939	0.0130702	0.0167233	0.0109997	0.00225212	0.000837936	0.00358554	0.0100619	0.0145513
A[Del(T):R(8,9)]G	0.00404923	0.0536699	0.0227604	0.000465112	0.0035673	0.00542439	2.98465e-06	0.000255211	0.00103861	0.0395542	0.000554341	0.000422493	0.00129592	0.00357047	0.00691369	0.00207431	0.00922406	0.00107009	0.000269769	0.00135807	0.026475	0.0150272	0.00232019	0.0131026	0.0113041	0.0217114	0.00650573	0.00988514	0.00480835	0.0785933	0.116706	0.0819631	0.000962343	0.000374111	0.00100067	0.00154799	0.0029389
C[Del(T):R(8,9)]A	0.00657376	0.0648771	0.0357536	0.000698009	0.00665305	0.0145764	0.00104377	0.000659553	0.001041	0.060112	0.00093236	0.000214269	0.00232598	0.0102418	0.00428947	0.00762433	0.0167047	0.00311087	0.000738423	0.00793369	0.0401487	0.0258701	0.000458159	0.0185388	0.0061848	0.0281674	0.00669814	0.0189092	0.00562679	0.0503423	0.0689849	0.0401672	0.000791621	0.000748223	0.00386026	0.00309598	0.0167129
C[Del(T):R(8,9)]C	0.00300307	0.070567	0.0719459	0.000636347	0.00569801	0.0162429	0.00568011	0.000310668	0.00136869	0.0658921	0.000570157	0.000546808	0.00100744	0.00130368	0.000710006	0.0047974	0.0180518	0.0010258	0.00117512	0.00244366	0.0413952	0.0196118	0.000719561	0.0254018	0.00248663	0.0307283	0.000240821	0.0220768	0.0184504	0.00555337	0.00887868	0.00521473	0.00183954	0.000187056	0.00152162	0.00696594	0.0156656
C[Del(T):R(8,9)]G	0.00266388	0.0486726	0.0217617	0.000126701	0.00513808	0.00785967	0.00143713	0.000270574	0.00100974	0.0562295	0.000315879	0.000191282	4.54538e-05	2.03407e-05	0.00494283	0.00244927	0.00620114	0.00139549	7.28748e-70	0.000931354	0.0240971	0.0134364	0.000153731	0.0135055	1.23182e-30	0.0238815	0.000481539	0.00486106	0.0100558	0.0435414	0.0658727	0.0422874	0.00145321	0.000187056	0.00433551	0.00309598	6.70399e-61
G[Del(T):R(8,9)]A	0.00254598	0.0392254	0.0293063	0.000210402	0.00200812	0.00739599	0.000256329	0.000832498	0.000860631	0.0375958	0.000721842	0.000128061	0.00232591	0.00642113	0.000818333	0.00275915	0.00479411	0.0012105	0.000700057	0.00522247	0.0262814	0.0157084	0.00218452	0.0151424	0.00622674	0.0160043	0.001287	0.0120008	0.0100163	0.00139888	0.00241908	0.00363121	0.00146457	0.000187056	0.000194061	0.00464396	0.0185332
G[Del(T):R(8,9)]C	0.00145494	0.0347781	0.0310888	0.000463509	0.00277007	0.00588597	0.000339061	0.00158202	0.00108483	0.0284356	0.000766516	0.00206091	0.00241167	0.00167448	0.000823439	0.00254673	0.00508222	0.00158183	0.000571346	0.00142945	0.0180317	0.00984446	0.00083705	0.012225	0.00151305	0.0141429	0.000434574	0.00534572	0.0110743	8.75918e-08	0.000202432	1.15398e-23	0.00172531	0.000374111	0.00306593	0.00619195	0.0144043
G[Del(T):R(8,9)]G	0.00154467	0.0225664	0.0133637	5.88849e-05	0.00299031	0.00344327	0.000820456	0.000260449	0.000956728	0.0245386	0.000321158	3.67075e-05	0.00100225	6.78437e-05	0.00242439	0.00106647	0.00385462	0.000536718	0.000109604	0.000932738	0.0124747	0.0072917	0.000217913	0.00764078	0.000753556	0.0106354	0.000489355	0.00179487	0.00281968	0.00209944	0.00468879	0.00401939	0.000277032	0.000187056	0.00104273	0	0.004221
Del(2,4):R1	0.00404844	0.00239878	0.00642938	0.000311179	0.00712635	0.0409136	0.0992432	0.00798099	0.00592566	0.00561229	0.035658	0.0195728	0.0292242	0.0251564	0.0348147	0.00693862	0.0107628	0.0143124	0.000287092	0.00094855	0.00294975	0.000812491	0.00874861	0.00565893	0.00123222	0.00437256	0.0119348	0.000112396	0.00590851	0.00636656	0.00966146	0.0421638	0.0347861	0.003367	0.0394427	0.0255418	0.000576642
Del(5,):R1	0.00141123	0.00035321	0.00360186	0.00409841	0.00170698	0.00998555	0.0400749	0.0131591	0.0525256	0.000756052	0.228406	0.00575786	0.0237904	0.00177964	0.0111158	0.00852864	0.000864153	0.0356969	0.000164977	0.000317902	0.000208335	3.31307e-222	0.00445132	0.000285441	0.000174766	0.000157321	0.010294	0.00173756	0.0043773	0.00424774	0.00654284	0.0203784	0.0723715	0.00434037	0.0068074	0.0201238	0.0024855
Del(2,8):U(1,2):R(2,4)	0.00752114	0.00502442	0.0400688	0.0265681	0.0138128	0.147335	0.0597176	0.0128412	0.00672071	0.00402251	0.016163	0.0507912	0.0185024	8.10757e-05	0.00890685	0.0127452	0.0120392	0.0104674	0.000163856	0.000469937	0.00159509	1.87414e-31	0.0145793	0.00239348	0.000290328	0.00161874	0.017042	0.00707149	0.0161209	0.00563282	0.0105283	0.135278	0.020844	0.00286264	0.025417	0.0170279	0.00137024
Del(2,):U(1,2):R(5,9)	0.00605826	0.00694263	0.00945599	0.0151682	0.00243746	0.0321974	0.0141916	0.00482961	0.00488323	0.0412497	0.00585945	0.0111667	0.0050021	0.0390573	0.00852794	0.00111199	0.00409515	0.00650367	0.000323588	0.000631911	0.020083	0.00297827	0.00723808	0.00653639	0.000604277	0.00433095	0.00854275	0.0037725	0.00243299	0.01835	0.0417601	0.0585784	0.00506106	0.00148858	0.00494502	0.00309598	0.001762
Del(3,):U(3,):R2	0.0102837	0.00413822	0.0124684	0.000598594	0.00217855	0.141068	0.0278684	0.0113199	0.0133171	0.000583985	0.0010395	0.0123267	0.0152956	0.0677034	0.00855891	0.00313841	0.00225493	0.00479399	2.36871e-90	0.0002663	0.000283489	0.00102514	0.00350689	0.00246827	2.97134e-101	8.79809e-252	0.0116418	0.00465806	0.00384941	0.000511052	0.000944928	0.00237519	0.00965926	0.00374377	1.60122e-12	0.0185759	0.00482854
Del(3,):U(3,):R(3,9)	0.00279972	0.00186322	0.00883449	2.00758e-06	0.000599932	0.0476008	0.00503265	0.00232733	0.00306808	0.00170334	0.000194831	0.00291123	0.0016815	0.0291027	0.00744684	4.69334e-05	0.00116255	0.00115536	0.000119445	0.000435215	0.000549012	0.0005681	1.24327e-06	0.00090556	0.000142393	0.000103746	0.00440169	0.000348099	0.00239886	0.00230289	0.00238307	0.00205802	0.00186089	0.000748223	0.00165864	0.00464396	0.000295114
Del(2,5):M1	0.00510933	0.00155348	0.0100498	0.00261377	0.00257997	0.0613285	0.0948692	0.00687672	0.00978692	0.00314317	0.0327349	0.0225147	0.0221945	0.035707	0.00750073	0.0031498	0.00687122	0.00853316	0.000210383	0.000430198	0.00117819	0.000529031	0.00472511	0.00658902	0.000788651	0.00180264	0.00887132	0.0027029	0.00393007	0.00260046	0.00327772	0.0702442	0.025218	0.00224467	0.0160491	0.0154799	5.81925e-56
Del(3,5):M2	0.00535796	0.00148209	0.00845909	0.00145493	0.000953262	0.0760282	0.0455071	0.00383508	0.0156553	0.000937255	0.01163	0.0089336	0.0142265	0.0475154	0.00366371	0.000691663	0.00316679	0.00449521	0.000142943	0.000230794	0.000420361	0.000636987	0.00382043	0.00305117	0.000215146	8.97186e-05	0.00635692	0.00509946	0.00597275	0.001518	0.0014717	0.00714348	0.0116745	0.00226989	0.012592	0.0100619	0.00200476
Del(4,5):M(3,4)	0.00333428	0.00165978	0.00569724	0.000254031	0.000324151	0.0412548	0.0205386	0.00583748	0.0138967	0.0003024	0.00362914	0.00017007	0.0104775	0.0512771	0.005563	0.00385989	0.000537348	0.000657593	1.06159e-53	1.15434e-56	2.70161e-141	0.00066699	0.00315388	0.000131881	5.91367e-48	1.18409e-60	0.00234361	0.00335184	0.00173963	0.00185403	0.00245173	0.00737295	0.00720904	0.0016835	0.00639156	0.00851393	0.00268313
Del(6,):M1	0.00195182	0.00200889	0.0084086	0.00239878	0.00169728	0.00338591	0.0431698	0.00832038	0.0799237	5.80615e-05	0.167341	0.00292333	0.0156292	0.00129341	0.00453864	0.00417183	0.00413465	0.0251172	0.000119349	0.000269664	7.97588e-06	1.29611e-239	0.00140741	0.000112825	0.000267304	6.50424e-05	0.0129078	0.00139482	0.00557716	0.00349381	0.00663056	0.0170086	0.055308	0.0068363	0.0239951	0.00619195	0.000853451
Del(6,):M2	0.00111827	0.00151533	0.00415165	0.00176929	0.005395	0.00340394	0.0321488	0.00450098	0.171436	9.9396e-06	0.0843112	0.00287387	0.00578367	0.000398689	0.000816317	0.00197016	0.00479585	0.0155717	0.000159262	0.000314012	2.79107e-47	0	0.000206231	0.000164504	0.000300938	2.68489e-66	0.00160749	0.0016781	0.00350737	0.00169199	0.00319245	3.30555e-12	0.0272967	0.00766929	0.0389715	0.0263158	0
Del(6,):M3	0.00061759	0.00109995	0.00136129	0.000826571	0.00237402	0.00290148	0.00861496	0.00185069	0.13711	3.46855e-05	0.0268255	0.00101405	0.00272971	0.00307387	0.000849389	0.000588105	0.0028022	0.00821822	7.3741e-05	0.000102213	1.47898e-06	0	0.000811581	0.000129736	0.000283654	1.32104e-05	0.00141198	0.000122379	0.000666624	0.00141892	0.00226701	3.29526e-08	0.012363	0.00695475	0.0193727	0.0224458	0.000878355
Del(6,):M(4,)	0.00195888	0.00223343	0.00257707	0.000246203	0.00313054	0.00604525	0.000405277	0.00484442	0.161191	8.52229e-06	0.0227869	0.0018997	0.00232003	0.00421105	0.002571	0.0062492	0.00175015	0.017791	6.71743e-05	0.000110734	0	3.20648604150969e-321	0.000649333	0.000178365	1.41898420253223e-317	6.59006e-151	0.00995844	0.000957503	0.00391667	0.00215632	0.00325762	0.00274666	0.00854752	0.00975517	0.0202321	0.0224458	0.000805383
Complex	0.000249818	0.000100075	0.00261318	0.00136859	0.00205994	0.00195142	2.58037e-24	0.00383683	0.0591504	0.000708707	0.0124874	0.00622438	0.00319061	2.57366e-05	0.0461013	0.00063527	0.006475	0.00695877	0.000394449	0.00134728	0.000288509	0.000213868	0.000315723	0.00135573	0.00169684	0.000523654	0.000824234	0.00303187	0.000660337	0.00228623	0.00288274	0.00660889	0.00922829	0.00317995	2.39783e-33	0.0108359	0.00504269

[truncated: 7 more sheets: Supplementary Table 11, Supplementary Table 12, Supplementary Table 13, Supplementary Table 14, Supplementary Table 15, Supplementary Table 16, Supplementary Table 17]
