# Supplementary material for: A redefined InDel taxonomy provides insights into mutational signatures
Source: Nat Genet. 2025 Apr 10;57(5):1132–41. doi: 10.1038/s41588-025-02152-y (PMC12081297; doi:10.1038/s41588-025-02152-y)
Supplement: Supplementary file 5 — InDel signatures (89-channel) of mutagen exposures and isogenic knockouts in human induced pluripotent stem cells. [file 41588_2025_2152_MOESM5_ESM.txt]

MutationType	iPS_EXO1_KO	iPS_MLH1_KO	iPS_MSH2_KO	iPS_MSH6_KO	iPS_PMS1_KO	iPS_PMS2_KO	1,8-DNP (0.125 uM)	1,8-DNP (8 uM)	3-NBA (0.1 uM)	6-Nitrochrysene (50 uM) + S9	BaP (2 uM) + S9	BPDE (0.125 uM)	Cisplatin (12.5 uM)	DBADE (0.0313 uM)	DBADE (0.109 uM)	DMH (11.6 mM) + S9
[Del(C):R(1,5)]G	0.017783047	0.003907191	0.00455395	0.002142481	0.020785219	0.001427596	0.033519553	0.033259424	0.054455445544554455	0	0.051948052	0.056666666666666664	0	0.022935779816513763	0.087719298	0.017699115044247787
[Del(C):R(4,5)]A	0.030823948	0.008928141	0.007600299	0.002460793	0	0.001675874	0.033519553	0.050997782705099776	0.12376237623762376	0.018181818	0.047619047619047616	0.062222222	0	0.036697248	0.024122807	0
[Del(C):R(4,5)]T	0	0.007308674	0.00859083	0.001212032	0	0.001303457	0.072625698	0.088691796	0.069306931	0.036363636	0.030303030303030304	0.024444444444444446	0	0.013761467889908258	0.013157894736842105	0
[Del(C):R1]A	0.047421458	0.002913837	0.002080738	0.003109658	0.009237875	9.72E-04	0.067039106	0.022172949002217297	0.02970297	0.036363636	0.034632035	0.018888889	0.0433213	0.073394495	0.074561404	0.053097345
[Del(C):R1]T	0.055127445	0.001914463	0.001650885	0.003452455	0.017705928	0.002710364	0.039106145	0.013303769401330377	0.014851485	0	0.012987012987012988	0.058888888888888886	0.057761733	0.11009174311926606	0.039473684210526314	0.34513274336283184
[Del(C):R2]A	0	0	6.23E-06	4.90E-05	0	0.001365527	0.055865921787709494	0.019955654101995565	0.02970297	0.018181818	0.034632035	0.091111111	0.032490974729241874	0	0.046052631578947366	0.026548673
[Del(C):R2]T	0.040901008	4.58E-04	0.001333167	0.001322217	0	0	0.027932960893854747	0.055432373	0	0.054545455	0.056277056	0.10888888888888888	0.014440433	0.077981651	0.063596491	0.026548673
[Del(C):R3]A	0	8.85E-04	0.001177423	0	0.020015396	0	0	0.028824833702882482	0.079207921	0.027272727	0.15151515151515152	0.15333333333333332	0.010830324909747292	0	0.072368421	0
[Del(C):R3]T	0	8.13E-04	0.001706952	0	0	0	0	0.006651885	0.00990099	0	0.060606061	0.10777777777777778	0	0.027522935779816515	0.050438596	0
A[Del(T):R(1,4)]A	0.111440427	0.004876463	0.005232993	0.005509237	0.021555042	0.004572445	0	0.00443459	0.004950495	0.045454545454545456	0.034632035	0.078888889	0.010830324909747292	0.013761467889908258	0.010964912280701754	0.044247788
A[Del(T):R(1,4)]C	0	0.002751288	0.002759781	0.002656677	0	0.003093125	0	0	0	0	0.030303030303030304	0	0.014440433	0.004587156	0	0
A[Del(T):R(1,4)]G	0.071724956	0.003383422	0.003488662	0.001456887	0.017705928	9.93E-04	0.016759777	0	0.014851485	0	0	0.015555555555555555	0	0	0	0.008849558
A[Del(T):R(5,7)]A	0	0.069625054	0.071741839	0.073248369	0.084680523	0.057517638	0	0.00886918	0	0.018181818	0.008658009	0	0	0	0.002192982	0
A[Del(T):R(5,7)]C	0	0.024231807	0.02348617	0.03143938	0	0.019024269	0	0	0.024752475247524754	0	0.008658009	0	0	0	0.002192982	0
A[Del(T):R(5,7)]G	0	0.037633049	0.046623474	0.038613631	0	0.021217388	0	0	0	0	0.008658009	0	0	0.009174312	0.004385965	0.008849558
A[Del(T):R(8,9)]A	0	0.092646776	0.087465736	0.121068547	0	0.059017648	0	0	0	0	0	0	0	0.013761467889908258	0	0
A[Del(T):R(8,9)]C	0	0.04543539	0.045863444	0.058251001	0.014626636	0.036289905	0	0	0.00990099	0	0.004329004	0	0	0	0	0
A[Del(T):R(8,9)]G	0	0.053460483	0.052660105	0.063441927	0.107005389	0.035565763	0.016759777	0	0	0	0	0	0	0	0	0
A[Ins(C):R0]A	0	6.20E-04	0	6.24E-04	0	0	0.022346369	0.002217295	0.00990099	0	0	0	0.021660649819494584	0	0	0.017699115044247787
A[Ins(C):R0]T	0	0	0	0	0	0	0	0	0.014851485	0	0	0	0	0	0	0
A[Ins(T):R(0,4)]A	0.018375815	0.001926504	0.002466982	0.002693405	0	0.002906917	0	0	0	0.045454545454545456	0	0	0.007220217	0.009174312	0.002192982	0
A[Ins(T):R(0,4)]C	0	8.07E-04	7.66E-04	0	0	0.002441396	0	0.011086474501108648	0	0	0	0	0.007220217	0	0.002192982	0
A[Ins(T):R(0,4)]G	0	0.003100467	0.001495141	0.002142481	0	0.004686239	0.016759777	0.006651885	0	0.009090909	0.008658009	0.004444444	0.007220217	0.068807339	0.085526316	0
A[Ins(T):R(5,7)]A	0.032602253	0.00983119	0.010403688	0.01349151	0	0.030041586	0	0.00443459	0.019801980198019802	0	0.004329004	0.001111111	0.007220217	0.018348624	0	0.026548673
A[Ins(T):R(5,7)]C	0	0.007627751	0.004784451	0.008496468	0	0.023669129	0	0	0.004950495	0	0	0	0	0.013761467889908258	0	0.017699115044247787
A[Ins(T):R(5,7)]G	0	0.012919617	0.007668826	0.014017948	0	0.03019676	0	0.006651885	0	0	0	0.006666667	0	0	0	0
A[Ins(T):R(8,9)]A	0	0.01093893	0.006927486	0.013148713	0.006158584	0.028220884	0.027932960893854747	0	0	0	0.004329004	0	0.021660649819494584	0	0	0
A[Ins(T):R(8,9)]C	0.017190279	0.008837837	0.007594069	0.00984317	0.020015396	0.019582894	0.005586592	0.00886918	0	0	0.004329004	0	0.014440433	0.004587156	0.004385965	0
A[Ins(T):R(8,9)]G	0	0.006369503	0.004821829	0.010626706	0	0.029048476	0	0	0	0	0.004329004	0.005555556	0	0	0	0.008849558
C[Del(T):R(1,4)]A	0	0.001679671	0.002305009	0.001505858	0.02617398	0.001003455	0.016759777	0.033259424	0	0.054545455	0.017316017316017316	0.017777777777777778	0	0	0	0
C[Del(T):R(1,4)]C	0.004742146	0.00242017	0.003345378	0.001726228	0	0.001251733	0	0	0	0.018181818	0	0.011111111111111112	0.014440433	0	0.004385965	0.035398230088495575
C[Del(T):R(1,4)]G	0	0.002064971	0.002734862	5.75E-04	0.010777521	0	0.039106145	0.022172949002217297	0.004950495	0.018181818	0.043290043	0.081111111	0	0.013761467889908258	0	0
C[Del(T):R(5,7)]A	0	0.032768627	0.033702965	0.021951249	0	0.018641508	0	0.011086474501108648	0.00990099	0	0	0.001111111	0	0	0	0
C[Del(T):R(5,7)]C	0	0.025213119	0.024545228	0.017041907	0	0.015920799	0	0	0.004950495	0	0	0	0.007220217	0	0	0
C[Del(T):R(5,7)]G	0	0.026212493	0.035565662	0.024301857	0.022324865	0.016220802	0	0.006651885	0	0	0	0	0.003610108	0	0	0
C[Del(T):R(8,9)]A	0.024896266	0.062701681	0.060958136	0.054627147	0.017705928	0.032482983	0	0	0	0	0	0	0	0	0	0
C[Del(T):R(8,9)]C	0	0.054736791	0.050629205	0.052594851	0.013856813	0.037789916	0	0	0	0.018181818	0	0	0	0	0	0
C[Del(T):R(8,9)]G	0	0.064477677	0.08030152	0.065168154	0.063125481	0.039724412	0	0	0	0	0	0	0	0	0	0
C[Ins(T):R(0,4)]A	0	7.83E-04	0	7.10E-04	0.017705928	0.002120704	0	0.00886918	0.00990099	0	0	0.008888889	0	0.022935779816513763	0.006578947	0
C[Ins(T):R(0,4)]C	0.022525193	0.001089679	0	5.26E-04	0	0.003465541	0	0	0	0	0	0	0	0	0.010964912280701754	0
C[Ins(T):R(0,4)]G	0.015411974	0.001944565	0.001208572	0.002069025	0	0.006289699	0	0.00443459	0.02970297	0	0.004329004	0.023333333333333334	0.010830324909747292	0.064220183	0.043859649122807015	0
C[Ins(T):R(5,7)]A	0	0.004214227	0.00380015	0.007162008	0	0.009093166	0	0	0	0.009090909	0	0.003333333	0.014440433	0.004587156	0	0.017699115044247787
C[Ins(T):R(5,7)]C	0	0.006706642	0.003775231	0.005007284	0	0.014658722	0	0	0.004950495	0.009090909	0	0	0.007220217	0	0.006578947	0
C[Ins(T):R(5,7)]G	0.020746888	0.005490536	0.007363568	0.007786389	0	0.017244947	0	0	0.004950495	0	0	0	0	0	0	0
C[Ins(T):R(8,9)]A	0	0.006080528	0.005195614	0.006072404	0	0.016044938	0.016759777	0	0	0	0	0	0	0	0.002192982	0
C[Ins(T):R(8,9)]C	0.096621221	0.007374898	0.00707077	0.007419106	0	0.021217388	0.005586592	0.00443459	0.024752475247524754	0	0.021645021645021644	0	0.010830324909747292	0.022935779816513763	0	0
C[Ins(T):R(8,9)]G	0	0.011023214	0.008167207	0.009524859	0	0.033093332	0.011173184	0	0.004950495	0	0	0	0	0	0	0
Complex	0	0	0	0	0	0	0	0	0	0	0	0	0	0	0	0
Del(2,):U(1,2):R(5,9)	0	0.014984588	0.014023175	0.008178156	0.019245574	0.005844868	0.1005586592178771	0.064301552	0.034653465346534656	0	0	0	0	0.013761467889908258	0	0
Del(2,4):R1	0	0.001149882	0.001320708	0.001040634	0.015396459	0	0	0.022172949002217297	0.004950495	0.036363636	0	0.001111111	0.039711191335740074	0.013761467889908258	0.00877193	0.035398230088495575
Del(2,5):M1	0.002963841	0.001192024	0.001040369	9.06E-04	7.70E-04	6.21E-05	0	0.015521064301552107	0.034653465346534656	0.036363636	0.004329004	0.004444444	0.014440433	0	0.021929824561403508	0
Del(2,8):U(1,2):R(2,4)	0	0.004563406	0.004666085	0.001358945	0.172440339	6.72E-04	0.1005586592178771	0.16186252771618626	0.13366336633663367	0.036363636	0.012987012987012988	0.005555556	0.007220217	0.018348624	0.006578947	0.035398230088495575
Del(3,):U(3,):R(3,9)	0	0.00130641	0.001071518	0	0	6.62E-04	0	0.002217295	0	0	0	0.001111111	0.028880866	0	0	0
Del(3,):U(3,):R2	0	0.001499061	4.67E-04	0	0.02617398	0	0.033519553	0	0.00990099	0.009090909	0.008658009	0	0.003610108	0.009174312	0.010964912280701754	0.026548673
Del(3,5):M2	0	0.001390695	3.74E-05	0	0.063125481	0	0.011173184	0.002217295	0	0	0	0.003333333	0.018050541516245487	0	0	0.008849558
Del(4,5):M(3,4)	0	0	1.18E-04	3.80E-04	0	0	0	0	0.004950495	0	0.021645021645021644	0	0	0.009174312	0	0.008849558
Del(5,):R1	0	0	0	0	0	0	0	0	0.00990099	0	0.017316017316017316	0	0.014440433	0	0	0
Del(6,):M(4,)	0	0	0	8.81E-04	0	0	0	0.011086474501108648	0	0.009090909	0.008658009	0.001111111	0.021660649819494584	0.036697248	0.015350877192982455	0.017699115044247787
Del(6,):M1	0.033787789	0	0	9.18E-04	0	0	0	0.00886918	0.00990099	0	0	0	0	0	0	0
Del(6,):M2	0.017190279	0	0	9.79E-05	0	0	0	0.011086474501108648	0.019801980198019802	0	0.025974025974025976	0	0	0	0.00877193	0.008849558
Del(6,):M3	0	0	0	0	0	0	0	0	0	0	0.008658009	0	0.003610108	0.009174312	0	0
Del(C):R(6,9)	0	0.039655878	0.042773486	0.019576156	0	0.011896634	0.044692737	0.14634146341463414	0.024752475247524754	0.054545455	0.012987012987012988	0.008888889	0	0.027522935779816515	0.010964912280701754	0
G[Del(T):R(1,4)]A	0.002963841	5.12E-04	2.06E-04	4.53E-04	0	0.001044835	0.016759777	0.00443459	0.019801980198019802	0.11818181818181818	0	0.002222222	0	0	0.010964912280701754	0
G[Del(T):R(1,4)]C	0	8.91E-04	0.001407924	6.37E-04	0	0	0	0	0	0	0	0	0.021660649819494584	0	0.010964912280701754	0
G[Del(T):R(1,4)]G	0.065204505	0.002384049	0.001943683	0.001138576	0.023864511	8.90E-04	0.016759777	0.002217295	0	0.027272727	0	0.002222222	0	0	0	0.044247788
G[Del(T):R(5,7)]A	0	0.020571449	0.024551458	0.01487494	0.017705928	0.008565576	0.005586592	0	0	0.009090909	0.008658009	0.001111111	0	0	0	0
G[Del(T):R(5,7)]C	0	0.010306796	0.010079741	0.008998421	0	0.003951751	0	0	0	0	0	0	0	0	0	0
G[Del(T):R(5,7)]G	0.021339656	0.014388576	0.018919761	0.015536049	0.045419554	0.007779364	0	0.00443459	0	0	0	0	0	0	0	0
G[Del(T):R(8,9)]A	0	0.029367143	0.026214802	0.027019748	0.020785219	0.018000124	0	0.00443459	0	0	0	0	0	0	0	0
G[Del(T):R(8,9)]C	0	0.018705149	0.023174682	0.022502173	0.027713626	0.012186291	0	0	0	0	0	0	0	0	0	0
G[Del(T):R(8,9)]G	0.018375815	0.026501469	0.022265138	0.024767082	0	0.014524238	0	0	0	0	0	0	0	0	0	0
G[Ins(T):R(0,4)]A	0	4.52E-04	6.29E-04	4.41E-04	0	0.00105518	0	0	0	0	0	0	0.025270758	0	0.017543859649122806	0
G[Ins(T):R(0,4)]C	0	0	4.61E-04	0	0	0.001355182	0	0	0	0	0	0	0.18411552346570398	0	0	0
G[Ins(T):R(0,4)]G	0.038529935	0.001348553	0.00251682	0.001101847	0	0.004427617	0.022346369	0.006651885	0.014851485	0.045454545454545456	0.008658009	0.006666667	0.19133574007220217	0.077981651	0.081140351	0
G[Ins(T):R(5,7)]A	0	0.004491162	0.005257912	0.004737944	0	0.01486562	0	0	0	0.018181818	0	0	0.003610108	0	0	0
G[Ins(T):R(5,7)]C	0.023117961	0.006062467	0.003924745	0.005594936	0.019245574	0.016189767	0.011173184	0	0	0	0	0	0.003610108	0	0	0
G[Ins(T):R(5,7)]G	0.024303497	0.011450657	0.00960628	0.011287815	0	0.02818985	0	0.00886918	0	0	0.012987012987012988	0	0.007220217	0	0	0
G[Ins(T):R(8,9)]A	0.021932424	0.005707268	0.006042861	0.005007284	0	0.016831151	0.005586592	0.011086474501108648	0.004950495	0	0.008658009	0	0.010830324909747292	0	0	0.026548673
G[Ins(T):R(8,9)]C	0	0.004774117	0.003233242	0.004909342	0	0.012165601	0	0.002217295	0	0	0.017316017316017316	0.002222222	0.003610108	0	0.006578947	0.008849558
G[Ins(T):R(8,9)]G	0.088322466	0.009030487	0.007344879	0.007186494	0	0.03173815	0	0.00443459	0.004950495	0.009090909	0	0.001111111	0	0	0	0
Ins(2,):R(2,4)	0	0.002028849	0.001059058	0.002338365	0	0.003982786	0	0	0.014851485	0	0.038961039	0.004444444	0.010830324909747292	0.004587156	0	0
Ins(2,):R(5,9)	0	0.009307422	0.005831049	0.009757471	0	0.02204498	0	0	0	0	0.008658009	0	0.007220217	0	0.00877193	0
Ins(2,4):R0	0	1.51E-04	8.53E-04	0.002264909	0	0	0.027932960893854747	0.022172949002217297	0.004950495	0.018181818	0	0	0.021660649819494584	0.022935779816513763	0.010964912280701754	0.035398230088495575
Ins(2,4):R1	0	0	0	0	0	0	0	0	0.00990099	0.009090909	0.012987012987012988	0.006666667	0	0.022935779816513763	0.006578947	0
Ins(5,):R0	0	3.85E-04	0	0.002411822	0	1.03E-04	0.011173184	0.00443459	0	0.027272727	0.025974025974025976	0	0	0.009174312	0	0.035398230088495575
Ins(5,):R1	0	0	0	0	0	0	0	0	0.004950495	0	0	0.002222222	0	0	0.019736842105263157	0
Ins(C):R(0,3)	0.013633669	0.002384049	0.002616496	0.003807495	0	0.007924193	0.005586592	0.00886918	0.019801980198019802	0.081818182	0.047619047619047616	0.004444444	0.014440433	0.050458716	0.081140351	0.017699115044247787
Ins(C):R(4,6)	0	0.00649593	0.004877897	0.008006758	0	0.02766226	0.061452513966480445	0.006651885	0	0.018181818	0	0	0.003610108	0.004587156	0.002192982	0.035398230088495575
Ins(C):R(7,9)	0	0.005430333	0.005843509	0.011593884	0.036951501	0.021579459	0	0	0	0	0	0	0	0.022935779816513763	0	0
